# Supplementary material for: Quantitative Proteomics Reveals that Hsp90 Inhibition Dynamically Regulates Global Protein Synthesis in Leishmania mexicana
Source: mSystems. 2021 May 11;6(3):e00089-21. doi: 10.1128/mSystems.00089-21 (PMC8125071; doi:10.1128/mSystems.00089-21)
Supplement: TABLE S1 [file mSystems.00089-21-st001.xlsx]

## Sheet: Sheet1
Table S1. Newly synthesised L. mexicana proteins at 2, 10 and 25 µM tanespimycin treatment for 2h
	Replicate-1				Replicate-2				Replicate-3
	iTRAQ-114	iTRAQ-115	iTRAQ-116	iTRAQ-117	iTRAQ-114	iTRAQ-115	iTRAQ-116	iTRAQ-117	iTRAQ-114	iTRAQ-115	iTRAQ-116	iTRAQ-117
Protein name	Reporter intensity corrected 1 E1	Reporter intensity corrected 2 E1	Reporter intensity corrected 3 E1	Reporter intensity corrected 4 E1	Reporter intensity corrected 1 E2	Reporter intensity corrected 2 E2	Reporter intensity corrected 3 E2	Reporter intensity corrected 4 E2	Reporter intensity corrected 1 E3	Reporter intensity corrected 2 E3	Reporter intensity corrected 3 E3	Reporter intensity corrected 4 E3	Peptides	Razor + unique peptides	Unique peptides	Sequence coverage [%]	Unique + razor sequence coverage [%]	Unique sequence coverage [%]	Mol. weight [kDa]	Score	Intensity	MS/MS count	Protein IDs	Majority protein IDs
Heat shock protein 83-1	42.193	290.11	571.48	265.43	64.623	518.92	729.25	349.58	68.951	600.78	801.51	365.47	17	17	17	24.4	24.4	24.4	80.572	220.43	181950	28	E9B3L2;P27741	E9B3L2;P27741
Putative heat-shock protein hsp70	55.84	456.25	347.69	151.7	241.21	1815.1	1429.4	553.48	161.17	1363.5	957	320.32	14	14	14	25.4	25.4	25.4	71.24	210.3	246840	40	E9B099;Q07437;S6D9G8;S6D4K6;D2EAV9;D2CRG4;D2CRG3;S6D4M5;A0A1L7S7I0;A0A2S0SHV0;E9B0A0;A0A2Z4LFZ3;E9B0A4	E9B099;Q07437;S6D9G8;S6D4K6;D2EAV9;D2CRG4;D2CRG3
Tubulin beta chain	370.28	850.45	839.14	731.73	509	906.83	867.65	587.27	493.6	972.1	951.72	654.6	11	11	11	26.1	26.1	26.1	46.244	179.54	281640	38	E9AMJ8;E9AMJ9;E9B3R4;Q9BIX5;E9AVI3;P21148	E9AMJ8;E9AMJ9;E9B3R4;Q9BIX5;E9AVI3;P21148
Malate dehydrogenase	34.91	128.42	107.83	177.7	38.274	172.19	221.54	164.53	20.138	64.611	103.93	57.701	8	8	8	38	38	38	33.738	124.4	30723	12	E9B4I1;A7UFJ3;E9B4I3	E9B4I1;A7UFJ3
Putative 60S ribosomal protein L34	0	0	0	0	70.994	102.35	205.24	187.07	23.566	55.381	79.172	117.42	3	3	3	19.6	19.6	19.6	19.351	120.11	11035	6	E9ATF6;E9ARS4	E9ATF6;E9ARS4
Tubulin alpha chain	134.19	466.91	622.57	308.25	464.8	960.18	1118.9	761.31	146.42	598.83	606.96	433.46	9	9	9	19.2	19.2	19.2	60.184	112.55	176260	18	E9AP62;E8NHR0;E8NHQ9	E9AP62;E8NHR0
Elongation factor 1-alpha	119.79	385.88	418.28	216.46	130.11	356.46	335.22	250.88	97.548	418.91	344.89	241.67	6	6	6	14.5	14.5	14.5	46.22	87.645	72083	12	I3V666;W6A238;E9ARD0;A0A0K0TMW6;E9ARD5;E9ARD3;E9ARD6;Q25224;E9ARD4	I3V666;W6A238;E9ARD0;A0A0K0TMW6;E9ARD5;E9ARD3;E9ARD6
Tryparedoxin peroxidase	107.11	374.65	417.83	343.25	133.11	367.14	432.98	302.44	105.33	340.89	330.37	235.96	8	8	8	46.7	46.7	46.7	22.21	78.863	222420	22	E9AQA6;E9AQA3;Q4VKK8	E9AQA6;E9AQA3;Q4VKK8
Glycosomal phosphoenolpyruvate carboxykinase,putative	23.593	104.11	113.46	107.03	28.822	61.202	90.216	103.88	31.72	76.614	211.64	127.19	9	9	9	19.4	19.4	19.4	58.379	78.778	19705	13	E9AZ83;E9AZ81;E9AZ82	E9AZ83;E9AZ81;E9AZ82
Elongation factor 2	0	0	0	0	10.865	45.321	64.76	65.049	45.442	189.24	183.94	133.84	6	6	6	7.6	7.6	7.6	94.056	71.932	12120	8	E9ASD6	E9ASD6
Aconitate hydratase	0	0	0	0	9.3055	67.76	62.173	43.483	0	0	0	0	3	3	3	3.9	3.9	3.9	97.47	66.536	3624.1	3	E9ARI8	E9ARI8
Enolase	14.648	19.582	34.714	19.955	8.6406	48.645	84.649	51.075	0	0	0	0	4	4	4	14.5	14.5	14.5	46.145	64.047	10958	5	E9APW3;Q3HL75	E9APW3;Q3HL75
Nucleoside diphosphate kinase	29.011	52.419	62.352	34.823	6.4083	52.334	42.18	52.058	62.308	155.82	177.92	168.84	4	4	4	31.1	31.1	31.1	16.674	58.44	15650	7	E9B376;A0A1Y0DDB3	E9B376;A0A1Y0DDB3
Histone H2B	17.924	67.425	87.643	80.161	58.827	167.48	156.9	238.11	92.238	515.55	732.23	734.06	4	4	4	35.5	35.5	35.5	11.921	55.697	22575	10	E9ARV5;E9AR94;E9AMY6;P27893	E9ARV5;E9AR94;E9AMY6;P27893
Chaperonin HSP60, mitochondrial	9.7744	45.98	32.367	12.457	37.753	196.37	116.08	41.799	25.606	110.62	111.97	32.341	5	5	5	12	12	12	59.655	52.119	30724	9	E9ASX8;E9ASX7	E9ASX8;E9ASX7
Transaldolase	8.5733	51.77	55.553	43.823	22.265	65.774	64.481	42.289	7.535	0	30.401	22.353	3	3	3	12.1	12.1	12.1	36.976	51.743	7615.1	4	E9AQN5	E9AQN5
40S ribosomal protein S6	8.7834	42.013	88.822	38.961	48.68	138.82	162.28	129.53	0	0	0	0	5	5	5	19.7	19.7	19.7	28.262	49.925	9585.2	6	E9AVH4	E9AVH4
Putative Gim5A protein (Glycosomal membrane protein)	0	0	0	0	23.561	105.61	69.276	50.679	22.767	92.468	74.512	75.19	2	2	2	10.2	10.2	10.2	24.88	47.561	7789.4	4	E9B6P8	E9B6P8
Glyceraldehyde-3-phosphate dehydrogenase	0	0	0	0	19.376	0	83.142	28.449	7.535	0	10.359	10.329	4	4	4	13.6	13.6	13.6	39.123	43.965	14438	7	E9B170;A0A0R6HXP6;A0A1L6CBU2;Q27890	E9B170;A0A0R6HXP6;A0A1L6CBU2;Q27890
Putative 60S ribosomal protein L13	28.668	18.37	26.508	35.524	0	0	0	0	0	0	0	0	3	3	3	18.6	18.6	18.6	24.745	42.478	3470.1	5	E9ALH7	E9ALH7
Histone H4	5.9381	24.173	43.04	46.629	3.9824	15.016	29.169	29.981	0	0	0	0	3	3	1	30	30	10	11.378	40.831	11811	5	E9ASB9	E9ASB9
40S ribosomal protein S26	0	0	0	0	7.3082	60.536	87.516	68.257	0	0	0	0	2	2	2	22.3	22.3	22.3	12.779	39.607	1343.4	3	E9AZL5	E9AZL5
Putative ribosomal protein L27	0	0	0	0	51.134	74.803	132.58	105.05	149.81	191.51	307.22	177.66	3	3	3	20.9	20.9	20.9	15.43	35.917	13006	6	E9B350;E9B348	E9B350;E9B348
Putative ribosomal protein L1a	0	0	0	0	25.167	81.012	55.21	84.978	33.566	40.847	72.773	135.09	2	2	2	7	7	7	41.106	33.916	6443.2	4	E9ALW5;E9ALW4	E9ALW5;E9ALW4
40S ribosomal protein S8	0	0	0	0	1.6251	24.515	8.8841	10.375	0	0	0	0	2	2	2	10.1	10.1	10.1	24.686	33.234	1268.7	2	E9AX53	E9AX53
Ribosomal protein L15	0	0	0	0	8.0073	28.063	20.303	16.315	0	0	0	0	3	3	3	14.7	14.7	14.7	24.435	30.427	1606.7	3	E9B1D9;E9B668	E9B1D9;E9B668
40S ribosomal protein S24	0	0	0	0	9.8427	92.808	56.27	69.745	15.341	37.4	51.129	40.804	2	2	2	20.4	20.4	20.4	15.752	29.349	10261	4	Q9NGK2;E9AT64	Q9NGK2;E9AT64
Putative 60S ribosomal protein L18	60.699	80.518	100.24	93.617	49.037	72.245	177.96	85.503	0	0	0	0	2	2	2	8.1	8.1	8.1	22.093	28.65	5157.5	4	E9ATN5;E9AP80	E9ATN5;E9AP80
Plasma membrane ATPase	0	0	0	0	17.707	27.51	18.522	7.7345	13.038	44.368	42.313	9.8067	2	2	2	2.4	2.4	2.4	107.51	26.742	2874.7	3	E9ART6	E9ART6
Transketolase	0	0	0	0	14.435	29.473	30.72	23.389	0	0	0	0	2	2	2	3.7	3.7	3.7	71.827	26.104	1345.5	2	Q8MPM3;E9AX52	Q8MPM3;E9AX52
Putative ribosomal protein S20	14.048	47.475	107.82	117.12	19.891	115.6	162.22	264.99	19.376	0	38.77	28.446	2	2	2	20.7	20.7	20.7	13.011	25.78	39045	7	E9AZR7	E9AZR7
Putative RNA binding protein	7.1859	16.217	18.999	38.059	14.435	29.51	29.351	29.956	6.8885	30.028	28.251	30.009	3	3	3	13.6	13.6	13.6	25.249	22.336	8226.3	4	E9B2J9	E9B2J9
Putative vacuolar-type proton translocating pyrophosphatase 1	16.521	32.593	30.949	13.624	16.188	48.058	55.194	31.927	0	0	0	0	1	1	1	1.5	1.5	1.5	83.722	21.004	5750.8	2	E9B1S0	E9B1S0
Putative 40S ribosomal protein S3	0	0	0	0	22.474	56.098	61.626	46.772	0	0	0	0	2	2	2	8.7	8.7	8.7	24.471	20.796	4556.1	2	E9AQ94	E9AQ94
40S ribosomal protein S4	0	0	0	0	18.533	39.154	57.757	35.061	9.9351	38.515	28.059	22.426	2	2	2	8.4	8.4	8.4	30.654	20.671	4238.4	3	E9APE7;E9APE6	E9APE7;E9APE6
Putative 60S ribosomal protein L21	0	0	0	0	0	0	0	0	30.242	45.278	78.115	80.65	2	2	2	15.7	15.7	15.7	17.995	19.021	1176.9	3	E9AQK4	E9AQK4
Uncharacterized protein	0	0	0	0	16.146	0	23.12	15.124	0	0	0	0	2	2	2	5.3	5.3	5.3	47.152	18.905	4353.3	2	E9AVQ7	E9AVQ7
Putative 40S ribosomal protein S17	0	0	0	0	37.71	98.349	161.42	156.7	0	0	0	0	3	3	3	18.9	18.9	18.9	16.408	18.501	13237	5	E9B078	E9B078
2,3-bisphosphoglycerate-independent phosphoglycerate mutase	0	0	0	0	0	15.231	30.907	14.728	9.2608	69.835	31.774	42.796	2	2	2	4.3	4.3	4.3	60.813	18.276	7227.8	4	E9AUA1	E9AUA1
Putative 60S ribosomal protein L5	33.593	89.597	108.33	70.461	0	0	0	0	0	0	0	0	2	2	2	6.2	6.2	6.2	34.029	18.162	3366.3	3	E9B665	E9B665
Putative thimet oligopeptidase (Metallo-peptidase, clan ma(E), family m3)	0	0	0	0	0	0	0	0	5.0007	17.715	11.412	11.342	1	1	1	2	2	2	77.044	16.935	2663.1	1	E9AYD6	E9AYD6
Cofilin-like protein	0	0	0	0	7.0585	29.486	44.819	23.057	0	0	0	0	2	2	2	17.3	17.3	17.3	15.689	16.515	4837.2	2	E9AM28	E9AM28
Putative heat shock protein	0	0	0	0	8.8126	40.653	31.138	23.357	9.1055	77.05	44.112	22.685	2	2	2	3.4	3.4	3.4	91.953	15.937	4900.5	3	E9ARS1	E9ARS1
Putative ATPase alpha subunit	0	0	0	0	6.5708	44.788	41.502	28.264	0	0	0	0	2	2	2	3.3	3.3	3.3	62.599	15.784	3333.2	2	E8NHQ7;E9AKF7	E8NHQ7;E9AKF7
ADP/ATP carrier	0	0	0	0	44.926	63.202	33.321	14.558	47.914	74.389	49.753	19.162	1	1	1	2.5	2.5	2.5	35.158	15.641	2077.9	2	Q86PS1;E9ARX2;E9ARX1	Q86PS1;E9ARX2;E9ARX1
Putative histone H3 variant	36.897	136.15	134.22	131.99	13.289	32.733	65.233	46.622	10.066	32.453	46.773	48.605	2	2	2	11	11	11	16.554	14.756	8105.4	4	E9AS15	E9AS15
ATP synthase subunit beta	0	0	0	0	5.9269	24.696	27.681	25.709	3.4434	40.053	26.754	25.738	1	1	1	3.2	3.2	3.2	53.07	14.334	7154.1	2	E9AXJ7;E9AXJ6	E9AXJ7;E9AXJ6
Thiolase protein-like protein	0	0	0	0	0	0	0	0	6.9611	26.657	32.226	17.902	1	1	1	3.6	3.6	3.6	47.095	14.062	2160.2	1	E9B1W4	E9B1W4
3-ketoacyl-CoA thiolase-like protein	2.044	5.0544	6.7166	12.668	0	0	0	0	17.789	23.689	35.496	20.996	2	2	2	7.3	7.3	7.3	47.372	13.749	3869.5	2	E9AW84	E9AW84
Uncharacterized protein	0	0	0	0	56.32	133.94	165.1	95.814	0	0	0	0	2	2	2	4.8	4.8	4.8	51.086	12.846	6824.6	2	E9AJG4	E9AJG4
Fructose-bisphosphate aldolase	0	0	0	0	33.08	63.44	80.965	64.24	9.4156	62.644	52.44	50.463	2	2	2	5.4	5.4	5.4	40.833	12.389	5531.8	3	E9ASP6;Q9U5N6	E9ASP6;Q9U5N6
Putative 40S ribosomal protein S27	0	0	0	0	25.834	0	10.225	12.503	0	0	0	0	1	1	1	15.1	15.1	15.1	9.7993	12.302	2758	2	E9ATF7	E9ATF7
Activated C kinase protein	0	0	0	0	0	0	0	0	6.4586	0	12.718	5.8805	2	2	2	9	9	9	34.402	12.086	2306.8	2	Q95NJ3;E8NHN2;E8NHN3;Q7KFG4	Q95NJ3;E8NHN2;E8NHN3;Q7KFG4
Adenosylhomocysteinase	0	0	0	0	77.742	188.89	66.936	60.454	11.175	30.939	25.779	10.627	2	2	2	6.2	6.2	6.2	47.871	11.961	6654.8	3	E9ATH3	E9ATH3
Putative 40S ribosomal protein S18	0	0	0	0	1.9958	7.2967	4.7406	5.1781	5.2333	6.914	10.085	7.0848	1	1	1	9.2	9.2	9.2	17.368	10.643	3679.5	2	E9ASL3	E9ASL3
Putative heat shock protein DNAJ	0	0	0	0	0	0	0	0	15.67	22.107	22.155	6.4799	1	1	1	4.3	4.3	4.3	43.566	10.533	2375.8	1	E9AZE9	E9AZE9
Putative 60S Ribosomal protein L36	26.36	75.566	55.014	47.073	38.337	69.264	58.859	41.476	24.518	61.15	68.672	51.84	1	1	1	13.3	13.3	13.3	11.936	10.375	33956	4	E9B669;E9AV40	E9B669;E9AV40
Putative 60S ribosomal protein L10	0	0	0	0	0	0	0	0	18.558	37.994	27.598	8.3641	1	1	1	7	7	7	24.557	10.147	3112.4	1	E9AK58	E9AK58
Putative 60S ribosomal protein L7a	5.2332	6.9157	9.8503	12.513	2.0214	6.1048	7.9254	8.2744	0	0	0	0	1	1	1	5.3	5.3	5.3	29.762	10.068	8844.1	2	E9AL62;E9AL63	E9AL62;E9AL63
Putative chaperonin TCP20	0	0	0	0	9.1735	23.89	13.385	6.9055	12.458	21.333	18.862	8.8081	1	1	1	2.2	2.2	2.2	58.997	9.8807	2946.7	2	E9APJ0	E9APJ0
Putative glucose-regulated protein 78	0	0	0	0	0	0	0	0	35.439	303.88	243.77	116.71	1	1	1	2.4	2.4	2.4	71.792	9.0057	12139	1	E9AZT9	E9AZT9
Histone H4	0	0	0	0	14.892	58.272	42.557	59.617	0	0	0	0	3	1	1	30	10	10	11.272	8.8134	4977.5	2	E9APZ8;E9AKM9;E9AUW4	E9APZ8;E9AKM9
Putative 14-3-3 protein	0	0	0	0	0	0	0	0	4.8815	23.252	41.02	19.643	1	1	1	4	4	4	29.147	8.7279	1303.5	1	E9ANI1	E9ANI1
Putative 60S ribosomal protein L12	0	0	0	0	0	0	0	0	9.8899	40.614	63.345	29.37	1	1	1	9.1	9.1	9.1	17.538	8.0666	2532.2	1	E9AX67	E9AX67
Putative 60S ribosomal protein L9	0	0	0	0	18.994	17.71	15.821	58.798	29.126	47.091	26.6	18.154	1	1	1	5.3	5.3	5.3	21.527	7.7766	4907.7	2	E9AV89	E9AV89
Dihydrolipoyl dehydrogenase	7.8155	36.968	46.265	29.124	8.593	50.855	50.844	28.885	0	0	0	0	1	1	1	2.3	2.3	2.3	50.487	7.7292	4119.7	2	E9B3B4	E9B3B4
Kinetoplast membrane protein 11	0	0	0	0	13.786	9.6224	10.044	3.8336	0	0	0	0	1	1	1	10.9	10.9	10.9	11.22	7.6866	1851.2	2	Q9GU60;E9B6A2;E9B6A1;E9B6A0	Q9GU60;E9B6A2;E9B6A1;E9B6A0
Uncharacterized protein	0	0	0	0	7.2268	14.316	11.66	10.25	0	0	0	0	1	1	1	9.6	9.6	9.6	13.065	7.3724	1738.5	1	E9B159	E9B159
Uncharacterized protein	0	0	0	0	0	0	0	0	4.8988	22.449	32.204	24.408	1	1	1	1.4	1.4	1.4	89.474	7.1864	1082.1	1	E9AYH6	E9AYH6
Putative chaperonin alpha subunit	0	0	0	0	4.871	23.743	26.277	9.5274	0	0	0	0	1	1	1	2	2	2	59.189	7.1749	1114.1	1	E9B3B0	E9B3B0
Putative pyruvate dehydrogenase E1 component alpha subunit	0	0	0	0	0	0	0	0	16.77	21.022	19.909	9.8408	1	1	1	2.9	2.9	2.9	42.727	7.1198	1513	1	E9ARS2	E9ARS2
RNA-binding protein, putative, UPB2	0	0	0	0	1.8372	14.66	11.698	9.1646	0	0	0	0	1	1	1	10.2	10.2	10.2	19.012	7.0847	3143.3	1	E9AXC7;E9AXC6	E9AXC7;E9AXC6
Uncharacterized protein	0	0	0	0	11.451	68.113	14.799	12.206	29.328	37.731	14.294	15.514	1	1	1	3.9	3.9	3.9	30.341	7.0492	3010.6	2	E9AXT3	E9AXT3
Putative zinc-finger protein ZPR1	0	0	0	0	0	0	0	0	12.305	28.437	31.456	82.943	1	1	1	1.8	1.8	1.8	56.205	6.9551	1792.3	1	E9ARB5	E9ARB5
Uncharacterized protein	0	0	0	0	84.887	356.98	565.44	534.34	31.066	207	358.57	350.66	1	1	1	0.5	0.5	0.5	209.82	6.903	17802	3	E9ASK3	E9ASK3
Putative NADP-dependent alcohol dehydrogenase	0	0	0	0	12.543	17.369	40.37	17.515	7.0691	21.638	53.137	16.888	1	1	1	2.8	2.8	2.8	38.483	6.8997	3429.7	2	E9AW40	E9AW40
60S acidic ribosomal protein P2	0	0	0	0	16.663	26.002	33.189	21.106	18.995	17.694	17.843	12.112	1	1	1	10.8	10.8	10.8	11	6.7675	4096.3	2	E9AQB1	E9AQB1
40S ribosomal protein S12	0	0	0	0	4.1584	6.842	14.383	7.9587	0	0	0	0	1	1	1	7.1	7.1	7.1	15.592	6.7355	1322	1	E9AP81	E9AP81
Uncharacterized protein	0	0	0	0	11.608	10.815	10.731	11.383	0	0	0	0	1	1	1	9.3	9.3	9.3	13.19	6.7189	1388.9	1	E9ARU9	E9ARU9
Putative polyubiquitin (Fragment)	0	57.773	55.298	16.743	0	0	0	0	0	0	0	0	1	1	1	11.2	11.2	11.2	8.865	6.7	2692.1	1	E9ATD2;E9B1Y9;E9AMU1	E9ATD2;E9B1Y9;E9AMU1
Elongation factor-1 gamma	0	0	0	0	9.5259	57.521	43.836	31.387	0	0	0	0	1	1	1	2.7	2.7	2.7	46.201	6.6083	1221.1	1	E9AMU9	E9AMU9
Uncharacterized protein	0	0	0	0	0	0	0	0	111.36	627.11	824.51	870.28	1	1	1	2.7	2.7	2.7	36.415	6.4656	12273	1	E9ARG6	E9ARG6
Putative mitochondrial phosphate transporter	0	0	0	0	0	0	0	0	7.535	0	18.8	15.335	1	1	1	3.5	3.5	3.5	34.712	6.3566	1369.6	2	E9B6X2	E9B6X2
Sulfate transporter-like protein	4689.9	25903	23016	16786	0	0	0	0	0	0	0	0	1	1	1	0.4	0.4	0.4	215.86	6.2247	651120	6	E9AZY8	E9AZY8
Putative mitochondrial associated ribonuclease	0	0	0	0	0	14.568	17.98	14.276	7.2992	10.951	14.883	15.514	1	1	1	5.9	5.9	5.9	24.55	6.2208	2828.2	2	E9AMB1	E9AMB1
Uncharacterized protein	0	0	0	0	0	0	0	0	11.243	77.765	82.457	85.82	1	1	1	1	1	1	74.626	6.2203	4546.1	1	E9AU09	E9AU09
Phospholipid-transporting ATPase	1.0583	0.84295	5.1812	4.0802	2.1529	0	5.183	5.1644	0	0	0	0	1	1	1	0.6	0.6	0.6	129.35	6.1579	3415.2	2	E9B5B1;D0EM52;D0EM51	E9B5B1;D0EM52;D0EM51
Glutamate dehydrogenase	0	0	0	0	17.65	80.139	98.325	40.623	0	0	0	0	1	1	1	2	2	2	49.079	6.1497	1570.8	1	E9B0B3	E9B0B3
Putative small GTP-binding protein Rab18	0	0	0	0	0	0	0	0	0	64.52	45.373	86.559	1	1	1	5.1	5.1	5.1	23.667	6.1049	1419.6	1	E9B420	E9B420
Uncharacterized protein	0	0	0	0	0	0	0	0	79.48	458.15	342.49	168.07	1	1	1	0.6	0.6	0.6	184.94	6.0612	52375	1	E9B2A2	E9B2A2
Uncharacterized protein	20.589	93.651	76.422	52.511	221.06	981.82	963.68	828.44	0	0	0	0	1	1	1	0.8	0.8	0.8	90.29	5.973	61855	3	E9B050	E9B050
Uncharacterized protein	0	0	0	0	37.366	264.36	255.27	131.36	0	0	0	0	1	1	1	0.4	0.4	0.4	177.9	5.7224	11031	1	E9ATL7	E9ATL7
