# Supplementary material for: Quantitative Proteomics Reveals that Hsp90 Inhibition Dynamically Regulates Global Protein Synthesis in Leishmania mexicana
Source: mSystems. 2021 May 11;6(3):e00089-21. doi: 10.1128/mSystems.00089-21 (PMC8125071; doi:10.1128/mSystems.00089-21)
Supplement: TABLE S2 [file mSystems.00089-21-st002.xlsx]

## Sheet: Sheet1
Table S2. Newly synthesised L. mexicana proteins at 1h tanespimycin (50 µM) treatment
	Replicate-1		Replicate-2		Replicate-3
	iTRAQ-114	iTRAQ-116	iTRAQ-114	iTRAQ-116	iTRAQ-114	iTRAQ-116
Protein name	Reporter intensity corrected 1 E1	Reporter intensity corrected 2 E1	Reporter intensity corrected 1 E2	Reporter intensity corrected 2 E2	Reporter intensity corrected 1 E3	Reporter intensity corrected 2 E3	Peptides	Razor + unique peptides	Unique peptides	Sequence coverage [%]	Unique + razor sequence coverage [%]	Unique sequence coverage [%]	Mol. weight [kDa]	Score	Intensity	MS/MS count	Protein IDs	Majority protein IDs
Tubulin beta chain	5141	15858	3458.6	10574	6526.4	21486	17	17	17	42.8	42.8	42.8	46.244	283.88	986420	85	E9AMJ8;E9AMJ9;E9B3R4;Q9BIX5;E9AVI3;P21148;Q1PCI3;Q27359	E9AMJ8;E9AMJ9;E9B3R4;Q9BIX5;E9AVI3;P21148
Putative heat-shock protein hsp70	1831	8300.1	1314.3	5594.6	3934.3	17658	20	20	19	36.2	36.2	35.2	71.24	179.67	707410	72	E9B099;Q07437;S6D9G8;S6D4K6;D2EAV9;D2CRG4;D2CRG3;S6D4M5;A0A1L7S7I0;A0A2S0SHV0;E9B0A0;A0A2Z4LFZ3;A0A1L6CBW6;E9B0A4	E9B099;Q07437;S6D9G8;S6D4K6;D2EAV9;D2CRG4;D2CRG3;S6D4M5;A0A1L7S7I0;A0A2S0SHV0
Tubulin alpha chain	2272.3	8073	2815.9	11313	4505.9	17489	12	12	12	21.7	21.7	21.7	60.184	148.35	1096200	42	E9AP62;E8NHR0;E8NHQ9	E9AP62;E8NHR0
Elongation factor 2	1440.3	2552.1	703.98	1848	1058.1	2867.8	16	16	16	22.1	22.1	22.1	94.056	138.57	173120	33	E9ASD6	E9ASD6
Heat shock protein 83-1	1262.6	6044.9	765.34	2945.9	1606	5251.9	16	16	16	23.3	23.3	23.3	80.572	131.68	263020	35	E9B3L2;P27741	E9B3L2;P27741
Chaperonin HSP60, mitochondrial	579.12	1709.8	466.09	1773.9	1085	3726	13	13	13	25.3	25.3	25.3	59.655	131.61	142070	25	E9ASX8;E9ASX7;E9B2W2	E9ASX8;E9ASX7
Elongation factor 1-alpha	2598.5	11717	7607.1	24015	7009.7	31811	14	14	14	33.3	33.3	33.3	46.22	125.16	735740	50	I3V666;W6A238;E9ARD0;A0A0K0TMW6;E9ARD5;E9ARD3;E9ARD4;E9ARD6;Q25224	I3V666;W6A238;E9ARD0;A0A0K0TMW6;E9ARD5;E9ARD3
Histone H2B	6114.1	13130	2197	6546.1	5572.7	23417	7	7	3	59.8	59.8	24.3	11.921	121.84	817180	34	E9ARV5;E9AR94;P27893	E9ARV5;E9AR94
NAD-specific glutamate dehydrogenase	1462.9	3216.5	414.42	977.46	797.63	2116.2	15	15	15	15.4	15.4	15.4	114.65	102.35	77175	22	E9AQA0	E9AQA0
Putative heat shock 70-related protein 1, mitochondrial	835.31	3328.3	481.16	1321.1	823.47	2846.7	12	11	11	18.7	17.6	17.6	70.866	99.152	83634	20	E9B125;E9B121;E9B119;E9B120	E9B125;E9B121;E9B119
Enolase	1133.5	3874.1	411.19	1196.1	1497.3	4096.7	11	11	11	32.9	32.9	32.9	46.145	93.534	191270	21	E9APW3;Q3HL75	E9APW3;Q3HL75
Transaldolase	314.32	858.63	231.43	681.32	279.87	851.13	6	6	6	22.4	22.4	22.4	36.976	89.935	31513	11	E9AQN5	E9AQN5
Isocitrate dehydrogenase [NADP]	1391.8	2783.8	983.85	2571.5	1039.8	2448	11	11	11	29.4	29.4	29.4	48.403	80.03	89240	25	E9AN39	E9AN39
Nucleoside diphosphate kinase	2581.3	5902.4	863.29	2874.8	3268	6950.7	7	7	7	49	49	49	16.674	79.092	291930	25	E9B376;A0A1Y0DDB3	E9B376;A0A1Y0DDB3
Paraflagellar rod protein 2C	1047.4	3049.7	434.88	1315.1	959.1	2328	11	11	11	16.5	16.5	16.5	76.114	78.183	115550	22	E9AQV6;Q25310;H6VTT3;E9AQV5	E9AQV6;Q25310;H6VTT3
Aconitate hydratase	623.25	1249.7	405.81	1142	650.16	1410.9	11	11	11	12.9	12.9	12.9	97.47	74.764	64067	16	E9ARI8	E9ARI8
Paraflagellar rod protein 1D	644.78	2552.7	173.3	699.84	587.73	1487.9	10	10	10	17	17	17	68.976	74.402	59486	18	Q86PL4;E9ALP8;E9ALP7;Q86PL5	Q86PL4;E9ALP8;E9ALP7;Q86PL5
Tryparedoxin peroxidase	278.79	891.17	562.97	1317	771.8	2056.8	8	8	1	45.2	45.2	7	22.21	73.155	188700	22	E9AQA6;Q4VKK8	E9AQA6;Q4VKK8
Putative Gim5A protein	459.63	965.46	144.24	590.6	106.57	466.22	5	5	5	21.3	21.3	21.3	24.88	71.857	65556	9	E9B6P8	E9B6P8
Adenosylhomocysteinase	987.08	2754.4	508.07	1453.4	1049.5	2563.7	9	9	9	19.7	19.7	19.7	47.871	71.398	111800	21	E9ATH3	E9ATH3
ADP/ATP carrier	925.73	2210.1	53.821	259.62	477.93	1326.9	5	5	5	15.8	15.8	15.8	35.158	70.22	82618	8	Q86PS1;E9ARX2;E9ARX1	Q86PS1;E9ARX2;E9ARX1
40S ribosomal protein S6	2161.5	5386	840.69	2163.8	1527.4	3557.3	9	9	9	34.9	34.9	34.9	28.262	69.772	234960	24	E9AVH4	E9AVH4
Malate dehydrogenase	673.84	1877.3	279.87	1105.5	215.29	549.32	9	9	9	40.2	40.2	40.2	33.738	65.883	61868	17	E9B4I1;A7UFJ3;E9B4I3	E9B4I1;A7UFJ3
Glyceraldehyde-3-phosphate dehydrogenase	628.63	3153.4	414.42	1425.5	573.74	3117.8	8	8	8	23	23	23	39.123	60.531	101490	17	E9B170;Q27890;A0A0R6HXP6;A0A1L6CBU2	E9B170;Q27890;A0A0R6HXP6;A0A1L6CBU2
Putative ATPase alpha subunit	781.49	1999.4	317.55	1118.9	739.5	1881.5	7	7	7	13.4	13.4	13.4	62.599	55.631	81490	14	E8NHQ7;E9AKF7	E8NHQ7;E9AKF7
Fructose-bisphosphate aldolase	1219.6	3282	344.46	1459.2	931.11	2691.7	7	7	7	19.4	19.4	19.4	40.833	52.714	108570	15	E9ASP6;Q9U5N6	E9ASP6
Putative 40S ribosomal protein S17	694.29	2020.1	490.85	1547.6	1504.8	5281.4	6	6	6	35	35	35	16.408	51.932	191900	21	E9B078	E9B078
Histone H4	493	1431.8	1261.6	2120.6	1043.1	2298.6	6	6	0	56	56	0	11.272	51.073	194870	12	E9APZ8	E9APZ8
Calpain-like cysteine peptidase	232.51	601.23	329.39	1046.9	273.41	725.6	6	6	6	7.7	7.7	7.7	103.53	50.89	49192	13	E9AUQ7;E9AUQ8	E9AUQ7;E9AUQ8
S-adenosylmethionine synthase	467.17	1267.4	202.37	459.52	544.67	1391.7	7	7	7	18.1	18.1	18.1	43.128	50.803	32763	12	E9B1C6	E9B1C6
Putative vacuolar-type proton translocating pyrophosphatase 1	188.37	561.28	455.33	1075.9	472.55	1058.5	7	7	7	11.5	11.5	11.5	83.722	49.808	62989	14	E9B1S0	E9B1S0
Putative 60S ribosomal protein L13	616.79	851.48	293.86	661.7	249.73	1002.7	6	6	6	33.2	33.2	33.2	24.745	49.1	55567	9	E9ALH7	E9ALH7
Putative ribosomal protein L27	641.55	1499.7	1584.5	3576.7	494.08	1003.3	6	6	6	33.6	33.6	33.6	15.43	48.999	116160	11	E9B350;E9B348	E9B350;E9B348
Regulatory subunit of protein kinase a-like protein	246.5	587.13	0	0	179.76	227.97	7	7	7	10.1	10.1	10.1	71.735	47.63	9572.7	7	E9B573	E9B573
Putative heat shock protein	235.74	639.1	357.37	808.75	230.36	739.76	7	7	7	9.7	9.7	9.7	91.953	47.095	32793	11	E9ARS1	E9ARS1
Uncharacterized protein	251.88	481.74	153.93	324.34	240.04	561.17	7	7	7	16.2	16.2	16.2	51.086	45.148	563190	10	E9AJG4	E9AJG4
Succinate--CoA ligase [ADP-forming] subunit alpha, mitochondrial	133.48	495.38	180.84	447.66	272.34	793.78	5	5	5	20.1	20.1	20.1	30.944	44.462	26199	9	E9AXU7;E9AXU6	E9AXU7;E9AXU6
Ribosomal protein L15	882.67	1687.5	89.343	195.69	348.76	1079.3	7	7	1	29	29	4	24.029	43.309	56735	9	E9B668	E9B668
Uncharacterized protein	262.65	851.16	236.81	560.09	417.65	1041.3	6	6	6	8.2	8.2	8.2	89.474	42.947	38545	12	E9AYH6	E9AYH6
Putative seryl-tRNA synthetase	145.32	472.63	0	0	236.81	715.94	5	5	5	10.5	10.5	10.5	52.907	41.559	14812	8	E9ANF6;A0A0C5D115	E9ANF6
2,3-bisphosphoglycerate-independent phosphoglycerate mutase	314.32	874.86	170.08	512.62	89.343	673.27	6	6	6	13.7	13.7	13.7	60.813	41.177	26674	10	E9AUA1;Q86N96	E9AUA1
Glycosomal phosphoenolpyruvate carboxykinase,putative	554.36	1440.4	162.54	534.28	395.05	1155	6	6	6	13	13	13	58.379	39.836	61331	13	E9AZ83;E9AZ81;E9AZ82	E9AZ83;E9AZ81;E9AZ82
Succinate--CoA ligase [ADP-forming] subunit beta, mitochondrial	456.4	1356.2	277.72	781.87	78.579	544.2	6	6	6	15	15	15	44.097	39.337	28946	10	E9AT73	E9AT73
3-ketoacyl-CoA thiolase-like protein	489.77	1291.1	80.732	430.56	0	0	5	5	5	12.5	12.5	12.5	47.372	37.252	24058	7	E9AW84	E9AW84
Uncharacterized protein	336.92	560.96	268.03	244.01	162.54	294.02	4	4	4	9.3	9.3	9.3	48.444	37.141	12987	8	E9AW08	E9AW08
Peroxidoxin (Tryparedoxin peroxidase)	837.46	2750.4	668.46	1953.1	695.37	1788.5	6	6	6	23.9	23.9	23.9	25.373	37.122	71448	12	E9AW04;Q4VKK7	E9AW04;Q4VKK7
Pyruvate kinase	512.38	688.28	59.203	191.43	128.09	153.4	5	5	5	10.8	10.8	10.8	54.02	37.049	12060	6	E9B5P1;E9B5P0;Q27686	E9B5P1;E9B5P0;Q27686
Transketolase	222.82	743.02	289.56	651.97	754.57	1409.6	5	5	5	7.6	7.6	7.6	71.827	36.369	40271	10	Q8MPM3;E9AX52	Q8MPM3;E9AX52
Putative 40S ribosomal protein S9	110.87	376.38	165.77	307	808.4	2000.4	5	5	5	24.3	24.3	24.3	22.099	36.321	49248	10	E9ASP5;E9AL81	E9ASP5;E9AL81
Uncharacterized protein	474.7	1582.3	289.56	583.79	104.41	125.32	4	4	4	14.9	14.9	14.9	27.604	35.034	34118	8	E9B0D4	E9B0D4
Splicing factor ptsr1-like protein	209.9	466	222.82	415.1	233.58	685.64	4	4	4	10.5	10.5	10.5	41.683	34.84	30619	6	E9ALA4	E9ALA4
Glutamate dehydrogenase	336.92	828.28	247.58	775.44	481.16	857.18	5	5	5	11.3	11.3	11.3	49.079	33.234	27428	10	E9B0B3	E9B0B3
Actin	163.62	458.52	180.84	644.63	376.75	1023	3	3	3	8.3	8.3	8.3	40.483	32.943	30954	4	E9AKA4;C6KJE2;C6KJD6;C6KJD5	E9AKA4;C6KJE2;C6KJD6;C6KJD5
Histone H2A	1348.8	4985.2	564.05	3013.9	1219.6	3887	4	4	4	31.1	31.1	31.1	13.96	32.886	167410	11	Q867J9;E9ALP9;E9AV77	Q867J9;E9ALP9;E9AV77
Putative RNA-binding protein	170.08	505.04	51.668	189.28	123.79	221.59	3	3	3	10.9	10.9	10.9	30.286	32.347	10520	5	E9B699	E9B699
40S ribosomal protein S4	165.77	536.44	0	0	286.33	974.49	5	5	5	19.8	19.8	19.8	30.654	31.935	670870	6	E9APE7;E9APE6	E9APE7;E9APE6
Uncharacterized protein	116.25	313.6	106.57	415.35	364.91	461.33	5	5	5	13.1	13.1	13.1	31.964	29.908	11714	6	E9AJK8	E9AJK8
Putative ATP-dependent RNA helicase	39.828	194.72	65.662	167.61	73.197	210.88	5	5	5	8	8	8	67.786	29.403	5877.8	5	E9B2G1	E9B2G1
Phosphoglycerate kinase	204.52	637	33.369	152.53	328.31	658.38	4	4	4	9.6	9.6	9.6	44.852	29.23	19302	7	E9AUF1;E9AUF0;Q27684;Q27685	E9AUF1;E9AUF0;Q27684
Putative 60S ribosomal protein L7a	271.26	439.89	88.267	152.41	467.17	847.47	4	4	4	18.2	18.2	18.2	29.762	29.045	59168	10	E9AL62;E9AL63	E9AL62;E9AL63
Trifunctional enzyme alpha subunit, mitochondrial-like protein	176.53	424.94	65.662	118.91	69.968	59.372	4	4	4	6.6	6.6	6.6	79.581	28.963	11628	7	E9AYD4	E9AYD4
14-3-3 protein-like protein	78.579	365.63	0	0	33.369	67.027	4	4	4	16.7	16.7	16.7	29.686	28.886	7439.6	4	E9AT99	E9AT99
Putative ribosomal protein L1a	276.64	357.63	181.92	247.44	491.93	752.18	3	3	3	8.8	8.8	8.8	41.106	28.515	57495	10	E9ALW5;E9ALW4	E9ALW5;E9ALW4
Thiolase protein-like protein	95.802	321.22	163.62	177.14	218.51	509.27	4	4	4	10.7	10.7	10.7	47.095	28.427	15194	8	E9B1W4;E9B1W3	E9B1W4;E9B1W3
Triosephosphate isomerase	135.63	613.34	184.07	397.87	0	0	4	4	4	20.3	20.3	20.3	27.054	28.302	10993	5	E9AWS6;A0A0C5DM92;A0A0C5D665;P48499	E9AWS6;A0A0C5DM92;A0A0C5D665;P48499
Peptidyl-prolyl cis-trans isomerase	236.81	383.69	229.28	467.04	0	0	3	3	3	19.8	19.8	19.8	18.794	27.735	16961	4	E9AXG9	E9AXG9
40S ribosomal protein S12	72.121	220.62	0	0	284.18	333.8	4	4	4	24.1	24.1	24.1	15.592	27.462	7352.9	5	E9AP81	E9AP81
Phosphotransferase	125.94	459.68	262.65	319.78	49.516	266.13	4	4	4	11.8	11.8	11.8	49.351	26.865	15579	7	Q4VT68;E9AUZ2;E9AUZ1	Q4VT68;E9AUZ2;E9AUZ1
Cofilin-like protein	0	0	52.745	274.78	121.64	342.81	4	4	4	30.2	30.2	30.2	15.689	26.64	15083	4	E9AM28	E9AM28
Putative 5-methyltetrahydropteroyltriglutamate--homocyst ei nemethyltransferase	39.828	104.7	0	0	214.21	475.73	4	4	4	6	6	6	86.106	26.59	18086	6	E9B1E9	E9B1E9
Putative RNA binding protein	251.88	464.82	45.21	148.17	289.56	811.06	4	4	4	20	20	20	25.249	26.261	23951	7	E9B2J9	E9B2J9
40S ribosomal protein S26	1231.4	3706.2	339.07	692.99	1412.3	4255.6	3	3	3	32.1	32.1	32.1	12.779	26.154	250650	12	E9AZL5	E9AZL5
40S ribosomal protein S8	576.96	864.55	78.579	403.51	135.63	454.25	4	4	4	22	22	22	24.686	26.142	30139	7	E9AX53	E9AX53
T-complex protein 1 subunit delta	75.35	219.53	102.26	306.06	0	0	4	4	4	7.6	7.6	7.6	59.705	25.981	3790.2	4	E9AV93	E9AV93
Putative 60S ribosomal protein L35	702.91	1756.1	360.6	999.22	236.81	873.95	3	3	3	22	22	22	15.191	25.511	40548	12	E9AYL4	E9AYL4
Putative carboxypeptidase	30.14	126.56	25.834	131.98	131.32	535.43	4	4	4	6.8	6.8	6.8	56.957	25.255	7808.4	6	E9B493	E9B493
Protein disulfide-isomerase	78.579	513.9	58.127	132.99	0	0	4	4	4	8	8	8	52.188	24.949	4203	4	E9AUD1;A7YBW7	E9AUD1;A7YBW7
Myo-inositol-1-phosphate synthase	289.56	1068.6	0	0	52.745	224.99	4	4	4	7	7	7	58.19	24.7	19277	5	Q95PT4;E9APY4;O00815	Q95PT4;E9APY4;O00815
Putative 60S Ribosomal protein L36	989.24	3912.4	32.293	58.372	673.84	1578.6	3	3	3	29.5	29.5	29.5	11.936	24.612	75906	10	E9B669;E9AV40	E9B669;E9AV40
Putative 40S ribosomal protein S3	206.67	475.74	111.95	214.04	345.53	543.62	4	4	4	17.4	17.4	17.4	24.471	24.53	12849	5	E9AQ94	E9AQ94
Putative thimet oligopeptidase	69.968	81.017	80.732	183.81	27.987	55.134	3	3	3	5.3	5.3	5.3	77.044	24.398	7190.2	4	E9AYD6	E9AYD6
Putative aminopeptidase	290.64	645.47	30.14	49.718	45.21	115.7	3	3	3	7.7	7.7	7.7	56.931	23.978	19353	5	E9ANK8;E9ANK7	E9ANK8
Putative glucose-regulated protein 78	598.49	1611.3	88.267	181.63	83.961	226.01	3	3	3	5.5	5.5	5.5	71.792	23.925	12773	9	E9AZT9	E9AZT9
6-phosphogluconate dehydrogenase, decarboxylating	79.656	308.27	39.828	129.78	79.656	157.84	4	4	4	9	9	9	52.158	23.78	5951.6	4	Q6TUM2;E9B6L3;B0FZP5;Q86L92;Q6Y9S0;Q6Y9Q8	Q6TUM2;E9B6L3;B0FZP5;Q86L92
Putative mitochondrial phosphate transporter	39.828	146.02	146.39	470.46	158.23	375.2	4	4	4	11.4	11.4	11.4	34.712	23.587	10652	5	E9B6X2	E9B6X2
ATP-dependent 6-phosphofructokinase	210.98	532.01	87.191	262.8	284.18	458.26	3	3	3	5.8	5.8	5.8	54.066	23.498	11214	5	E9ALH3	E9ALH3
RNA-binding protein, putative, UPB2	740.58	3378.3	392.9	1626.9	121.64	451.04	3	3	3	21	21	21	19.012	23.078	63348	7	E9AXC7;E9AXC6	E9AXC7;E9AXC6
Uncharacterized protein	298.17	631.39	39.828	120.04	82.885	335.32	3	3	3	27.3	27.3	27.3	14.324	22.976	14158	5	E9B4X7	E9B4X7
ATP synthase subunit beta	277.72	806.76	195.91	659.75	118.41	316.84	3	3	3	8.2	8.2	8.2	53.07	22.635	22988	7	E9AXJ7;E9AXJ6	E9AXJ7;E9AXJ6
Dihydrolipoyl dehydrogenase	128.09	202.1	89.343	459.76	118.41	249.74	3	3	3	7.1	7.1	7.1	50.487	22.476	18307	5	E9B3B4	E9B3B4
Uncharacterized protein	131.32	558.16	111.95	245.43	269.11	657.43	3	3	3	7.6	7.6	7.6	41.311	22.462	17483	7	E9AS67	E9AS67
Activated C kinase protein	174.38	262.61	30.14	91.926	52.745	76.726	3	3	3	10.9	10.9	10.9	34.402	22.26	12001	5	Q95NJ3;Q7KFG4;E8NHN2;E8NHN3	Q95NJ3;Q7KFG4;E8NHN2
Putative 60S ribosomal protein L5	857.91	849.87	74.273	152.44	763.19	1218	3	3	3	9.5	9.5	9.5	34.029	22.231	38088	6	E9B665	E9B665
Putative cystathione gamma lyase	173.3	421.7	99.031	222.73	296.02	1121.7	3	3	3	8	8	8	44.446	21.437	27637	4	E9B6K2	E9B6K2
Putative carnitine/choline acetyltransferase	23.681	23.758	0	0	118.41	272.47	3	3	3	6.9	6.9	6.9	68.576	21.309	4802.6	3	E9ALU2	E9ALU2
Putative histone H3 variant	0	0	361.68	1277.4	1047.4	3301.8	3	3	3	16.6	16.6	16.6	16.554	21.188	114160	9	E9AS15	E9AS15
Putative P-type H+-ATPase	59.203	200.09	39.828	130.87	200.22	733.33	3	3	3	4.9	4.9	4.9	59.16	21.181	9039.9	4	E9ART5;E9ART6	E9ART5;E9ART6
Putative 60S ribosomal protein L34	196.99	384.86	507	941.54	99.031	327.71	3	3	3	19.6	19.6	19.6	19.351	20.751	80802	5	E9ATF6;E9ARS4	E9ATF6;E9ARS4
Uncharacterized protein	304.63	383.54	0	0	156.08	231.26	3	3	3	3.7	3.7	3.7	102.25	20.692	6440	5	E9B2L9	E9B2L9
Ribonucleoprotein p18, mitochondrial,putative	69.968	218.46	64.586	112.41	133.48	348.2	3	3	3	15.5	15.5	15.5	21.244	20.462	8904	5	E9AQ29	E9AQ29
Putative 3-oxo-5-alpha-steroid 4-dehydrogenase	99.031	329.87	282.02	324.06	0	0	3	3	3	11.1	11.1	11.1	34.136	20.101	13425	4	E9AXQ9	E9AXQ9
Uncharacterized protein	413.35	1342.2	65.662	584.27	373.52	2568.5	3	3	3	19	19	19	13.323	19.858	26781	6	E9AP69	E9AP69
Elongation factor-1 gamma	161.46	272.38	39.828	104.89	124.87	428.3	3	3	3	6.9	6.9	6.9	46.201	19.733	33752	4	E9AMU9;E9B3Z0	E9AMU9
Putative orotidine-5-phosphate decarboxylase/orotate phosphoribosyltransferase	61.356	113.5	78.579	235.76	315.39	494.99	3	3	3	5.7	5.7	5.7	49.635	19.678	8018.3	4	E9AQL3;Q9NL76	E9AQL3;Q9NL76
ADP-ribosylation factor-like 3A	730.89	1904.3	0	0	807.32	2205	3	3	3	15.6	15.6	15.6	20.17	19.585	18966	8	Q9U4E3;E9ALY6	Q9U4E3;E9ALY6
Citrate synthase	180.84	311.3	0	0	145.32	480.2	3	3	3	6.8	6.8	6.8	50.193	19.584	12919	4	E9ARK7;E9ARK6	E9ARK7;E9ARK6
Putative small GTP-binding protein Rab11	0	0	166.85	389.25	164.69	213.93	3	3	3	13.5	13.5	13.5	23.358	19.403	9894.3	5	E9ANA1	E9ANA1
UTP--glucose-1-phosphate uridylyltransferase	117.33	214.03	19.376	65.975	0	0	3	3	3	7.5	7.5	7.5	54.445	19.29	4128.5	3	E9ARN6	E9ARN6
Uncharacterized protein	315.39	618.36	19.376	78.962	205.6	365.36	3	3	3	8.2	8.2	8.2	47.152	19.177	23454	6	E9AVQ7	E9AVQ7
Uncharacterized protein	65.662	116.74	104.41	276.83	0	0	3	3	3	2.9	2.9	2.9	108.73	19.174	7425.4	4	E9APZ2	E9APZ2
Elongation initiation factor 2 alpha subunit,putative	218.51	489.79	0	0	23.681	97.351	3	3	3	7.7	7.7	7.7	46.623	19.06	9169.5	4	E9AJY2;A0A0A7MB88;A0A0A7M9F0;A0A0A7M8W9	E9AJY2
GDP-mannose pyrophosphorylase	101.18	388.31	117.33	282.21	49.516	261.8	3	3	3	9.2	9.2	9.2	41.49	18.966	19038	5	Q9BLW4;E9AW11	Q9BLW4;E9AW11
Uncharacterized protein	257.27	673.69	129.17	364.44	157.16	409.83	3	3	3	8.1	8.1	8.1	45.211	18.519	18173	5	E9AXF3	E9AXF3
40S ribosomal protein S2	99.031	346.11	125.94	227	0	0	3	3	3	12.5	12.5	12.5	28.634	18.481	10565	4	E9B2G6;O43992;E9ARV7	E9B2G6;O43992;E9ARV7
Histone H4	455.33	1333.4	261.57	675.84	398.28	1441.8	5	2	2	48	18	18	11.378	17.758	85446	6	E9ASB9	E9ASB9
Uncharacterized protein	236.81	747.32	33.369	281.31	165.77	1018	3	3	3	4.4	4.4	4.4	55.329	17.482	13624	4	E9AX57	E9AX57
Uncharacterized protein	18.299	48.662	78.579	78.834	115.18	209.71	2	2	2	10.7	10.7	10.7	24.998	16.848	9307.1	4	E9AKD3	E9AKD3
Putative 60S ribosomal protein L18	440.26	809.65	280.95	395.5	4602.8	6493.3	2	2	2	8.1	8.1	8.1	22.093	16.429	174340	4	E9ATN5;E9AP80	E9ATN5;E9AP80
Putative polyubiquitin	689.99	1929.2	0	0	583.42	2436	2	2	2	31.2	31.2	31.2	8.865	16.396	41736	4	E9ATD2;E9B1Y9;E9AMU1	E9ATD2;E9B1Y9;E9AMU1
40S ribosomal protein S24	139.94	225.89	55.974	133	207.75	408.64	2	2	2	20.4	20.4	20.4	15.752	16.359	18997	4	Q9NGK2;E9AT64	Q9NGK2;E9AT64
Dihydrolipoamide acetyltransferase component of pyruvate dehydrogenase complex	99.031	78.79	79.656	155.67	177.61	381.65	2	2	2	7.2	7.2	7.2	41.737	15.861	10650	4	E9B063	E9B063
Putative 14-3-3 protein	21.529	103.85	0	0	39.828	162.25	2	2	2	7.5	7.5	7.5	29.147	15.754	3978.4	3	E9ANI1	E9ANI1
Putative glycosomal membrane protein	414.42	955.81	67.815	137.3	169	225.82	2	2	2	7.2	7.2	7.2	24.141	15.64	18372	4	E9B047	E9B047
Prostaglandin f2-alpha synthase	134.55	422.87	0	0	8.6114	65.999	2	2	2	7.7	7.7	7.7	31.862	15.64	7827	4	E9B215	E9B215
Putative ribosomal protein S20	78.579	300.7	66.738	206.57	538.21	1257.5	2	2	2	20.7	20.7	20.7	13.011	15.609	27697	5	E9AZR7	E9AZR7
Peptidyl-prolyl cis-trans isomerase	241.12	544.93	0	0	78.579	390.52	2	2	2	10.2	10.2	10.2	20.433	15.448	10991	4	E9AKP0	E9AKP0
Putative 60S ribosomal protein L28	0	0	286.33	390.07	247.58	924.79	2	2	2	18.4	18.4	18.4	16.236	15.332	17413	3	E8NHE3	E8NHE3
Mitochondrial processing peptidase, beta subunit,putative,metallo-peptidase, Clan ME, Family M16	268.03	433.4	39.828	201.21	0	0	2	2	2	4.3	4.3	4.3	54.641	15.095	6950.6	3	E9B617	E9B617
Putative 60S ribosomal protein L13a	454.25	554.21	111.95	159.93	485.47	563.88	2	2	2	8.1	8.1	8.1	25.521	15.067	14255	3	E9AQ19	E9AQ19
Uncharacterized protein	87.191	166.48	29.064	147.12	0	0	2	2	2	11.5	11.5	11.5	32.428	14.864	6892.4	3	E9AXD1	E9AXD1
Dihydrolipoamide acetyltransferase component of pyruvate dehydrogenase complex	296.02	808.88	83.961	198.95	0	0	2	2	2	3.4	3.4	3.4	48.774	14.476	12159	3	E9AT43	E9AT43
40S ribosomal protein S3a	261.57	601.17	167.92	349.2	118.41	475.93	2	2	2	6.4	6.4	6.4	30.036	14.384	13610	3	E8NHI0	E8NHI0
Putative chaperonin alpha subunit	99.031	392.64	30.14	71.363	53.821	222.83	2	2	2	3.5	3.5	3.5	59.189	14.233	5914.3	3	E9B3B0	E9B3B0
I/6 autoantigen-like protein	78.579	174.07	39.828	118.96	326.16	629.16	2	2	2	11.3	11.3	11.3	22.879	14.141	15131	4	E9AVX8	E9AVX8
Putative kinetoplast DNA-associated protein	19.376	141.73	19.376	40.001	99.031	153.47	2	2	2	13.7	13.7	13.7	15.235	14.079	9399.7	4	E9B3F6	E9B3F6
Putative 60S ribosomal subunit protein L31	63.509	211.98	0	0	51.668	215.26	2	2	2	12.8	12.8	12.8	21.409	13.99	4901	3	E9B6K7	E9B6K7
Phosphodiesterase	89.343	184.87	0	0	39.828	114.63	2	2	2	2.4	2.4	2.4	102.7	13.713	4061.4	3	E9AQE4;E9AQE5;B8K1J7	E9AQE4;E9AQE5;B8K1J7
Uncharacterized protein	157.16	295.11	123.79	242.16	165.77	132.76	2	2	2	6.8	6.8	6.8	30.341	13.417	22283	5	E9AXT3	E9AXT3
Putative chaperonin TCP20	118.41	165.33	0	0	49.516	90.802	2	2	2	4.3	4.3	4.3	58.997	13.361	6499	3	E9APJ0	E9APJ0
Putative 60S ribosomal protein L19	25.834	89.771	147.47	369.81	0	0	2	2	2	10.1	10.1	10.1	28.202	13.28	7396.7	2	E9AKR8	E9AKR8
Uncharacterized protein	27.987	149.29	77.503	263.9	0	0	2	2	2	12.4	12.4	12.4	20.802	13.251	5537.6	4	E9B2I6	E9B2I6
Putative calpain-like cysteine peptidase	79.656	126.45	0	0	118.41	413.16	2	2	2	16.5	16.5	16.5	12.949	13.052	5124.2	3	E9APT0	E9APT0
Uncharacterized protein	0	0	85.038	340.73	0	0	2	2	2	16.2	16.2	16.2	12.507	13.036	2314.5	2	E9AWB4	E9AWB4
Tryparedoxin	26.911	95.18	0	0	23.681	113.59	2	2	2	15.9	15.9	15.9	16.636	13.007	3292.9	3	E9ALV7	E9ALV7
Glutathione peroxidase	236.81	357.71	65.662	153.54	0	0	2	2	2	12.1	12.1	12.1	19.257	12.978	4310.4	2	E9AY60;E9AY59	E9AY60;E9AY59
Putative endoribonuclease L-PSP (Pb5)	59.203	135.15	39.828	101.65	0	0	2	2	2	16	16	16	16.79	12.955	8776.3	3	E9AW21	E9AW21
Stress-inducible protein STI1 homolog	272.34	831.66	75.35	331.01	0	0	2	2	2	6.7	6.7	6.7	28.977	12.802	7250.2	3	E9ASC5	E9ASC5
Transitional endoplasmic reticulum ATPase,putative	0	0	102.26	219.48	118.41	197.8	2	2	2	3.1	3.1	3.1	86.887	12.792	6118.6	3	E9ASQ6	E9ASQ6
Superoxide dismutase	256.19	641.22	243.27	738.65	290.64	1015.6	2	2	2	10.3	10.3	10.3	21.722	12.765	14915	6	E9B2V9;E9B2W0	E9B2V9;E9B2W0
Superoxide dismutase	310.01	1036.1	65.662	413.28	0	0	2	2	2	8.3	8.3	8.3	26.519	12.621	9121.1	3	E9AMA8	E9AMA8
Kinetoplast membrane protein 11	78.579	171.91	12.917	116.86	0	0	2	2	2	20.7	20.7	20.7	11.22	12.581	4907.9	2	Q9GU60;E9B6A2;E9B6A1;E9B6A0	Q9GU60;E9B6A2;E9B6A1;E9B6A0
Putative acyl-CoA dehydrogenase	52.745	74.561	99.031	159.96	0	0	2	2	2	3.2	3.2	3.2	69.002	12.381	3794.4	2	E9B073	E9B073
Uncharacterized protein	23.681	86.529	75.35	255.25	59.203	78.876	2	2	2	5.4	5.4	5.4	56.275	12.326	7997	3	E9B483	E9B483
Putative nucleosome assembly protein	149.62	328.68	0	0	25.834	52.974	2	2	2	5.7	5.7	5.7	39.825	12.112	5044	2	E9ARZ6	E9ARZ6
Putative electron-transfer-flavoprotein, alpha polypeptide	0	0	78.579	215.2	99.031	217.32	2	2	2	6.8	6.8	6.8	33.555	12.091	3132.1	2	E9AZT2	E9AZT2
Oligopeptidase b	52.745	327.81	0	0	78.579	285.54	2	2	2	2.3	2.3	2.3	83.587	12.089	3994.7	2	E9AMS8;A7XAB0	E9AMS8;A7XAB0
Uncharacterized protein	122.71	228.09	0	0	196.99	1078.6	2	2	2	2.3	2.3	2.3	96.957	12.019	9145.1	3	E9B384	E9B384
Putative NADH-dependent fumarate reductase	39.828	179.57	0	0	158.23	475.85	2	2	2	1.8	1.8	1.8	123.03	11.986	7628.9	3	E9B5Z7	E9B5Z7
Putative NADP-dependent alcohol dehydrogenase	0	0	44.133	170.9	142.09	722.64	1	1	1	2.8	2.8	2.8	38.483	11.98	6943.7	3	E9AW40	E9AW40
Putative 60S ribosomal protein L27A/L29	78.579	158.92	99.031	158.88	0	0	2	2	2	16.6	16.6	16.6	16.07	11.979	6724.7	2	E9B6Q4	E9B6Q4
Trypanothione reductase	59.203	235.8	0	0	258.34	673.68	2	2	2	3.5	3.5	3.5	53.173	11.947	8990.5	3	E9AKE1;Q0GU43	E9AKE1;Q0GU43
Putative ATP synthase	49.516	99.46	0	0	49.516	175.22	1	1	1	4.6	4.6	4.6	25.258	11.858	3627.4	2	E9AT88	E9AT88
T-complex protein 1 subunit eta	0	0	99.031	99.353	115.18	173.99	2	2	2	3.5	3.5	3.5	61.731	11.619	6414.4	3	E9B6R4	E9B6R4
Uncharacterized protein	73.197	236.85	61.356	149.22	0	0	1	1	1	0.5	0.5	0.5	184.94	9.6226	12228	2	E9B2A2	E9B2A2
Uncharacterized protein	0	0	19.376	58.4	0	0	1	1	1	2.5	2.5	2.5	47.534	9.5263	1739.8	1	E9AXI7	E9AXI7
Dihydrolipoamide acetyltransferaselike protein	160.39	317.83	0	0	78.579	389.44	1	1	1	2.3	2.3	2.3	40.175	9.3041	3331.5	2	E9AV22	E9AV22
Putative phenylalanine-4-hydroxylase	49.516	128.68	0	0	25.834	95.182	1	1	1	2	2	2	51.457	9.304	2153.3	2	E9AZU7	E9AZU7
Putative ATP synthase, epsilon chain	6.4586	23.796	0	0	19.376	57.317	1	1	1	6.6	6.6	6.6	19.986	9.1149	3272.6	2	E9B1D4	E9B1D4
Histone H4	59.203	254.2	59.203	297.49	39.828	231.52	6	1	1	56	12	12	11.272	8.8966	39834	4	E9AKM9;E9AUW4	E9AKM9
Putative 60S ribosomal protein L21	0	0	92.573	222.74	427.34	978.51	1	1	1	6.9	6.9	6.9	17.995	8.2327	20740	2	E9AQK4	E9AQK4
Putative la RNA binding protein	118.41	326.58	0	0	121.64	377.44	1	1	1	2.4	2.4	2.4	37.206	8.1754	4708.7	2	E9AV21	E9AV21
Putative small GTP-binding protein Rab18	276.64	1505.9	0	0	472.55	1238.2	1	1	1	5.1	5.1	5.1	23.667	8.0618	12393	4	E9B420	E9B420
Putative heat shock protein	66.738	76.695	0	0	60.28	99.437	1	1	1	1.3	1.3	1.3	72.111	7.9861	2330.8	2	E9B478	E9B478
40S ribosomal protein S19-like protein	0	0	59.203	127.58	118.41	471.61	1	1	1	8.1	8.1	8.1	18.153	7.9566	14803	2	E9ALD8;E9B569	E9ALD8;E9B569
Ribosomal protein L15	77.503	103.73	0	0	131.32	185.86	7	1	1	29.9	5.4	5.4	24.435	7.6866	6827	3	E9B1D9	E9B1D9
Putative alanine aminotransferase	49.516	133.01	0	0	39.828	171.99	1	1	1	2.4	2.4	2.4	54.98	7.5837	2842.6	2	E9ANZ0	E9ANZ0
Mannose-6-phosphate isomerase	47.363	68.079	0	0	35.522	90.832	1	1	1	2.6	2.6	2.6	42.872	7.4445	2360.7	2	A7UFK1;A7UFK2;Q9GRS9;E9B2T4	A7UFK1;A7UFK2;Q9GRS9;E9B2T4
6-phosphogluconolactonase	118.41	197.8	0	0	78.579	78.834	1	1	1	5.6	5.6	5.6	28.422	7.3516	5567.1	2	E9AYQ1	E9AYQ1
Uncharacterized protein	0	0	19.376	61.646	52.745	83.219	1	1	1	1.9	1.9	1.9	57.284	7.301	4489.7	2	E9AU20	E9AU20
Putative 60S ribosomal protein L23	133.48	255.12	0	0	78.579	234.68	1	1	1	7.2	7.2	7.2	14.956	7.0487	3411.1	2	E9B6Q7	E9B6Q7
Uncharacterized protein	0	0	85.038	52.846	236.81	157.5	1	1	1	15.7	15.7	15.7	13.065	7.0396	6465.8	2	E9B159	E9B159
Putative ribosomal protein L24	39.828	126.54	0	0	180.84	157.62	1	1	1	11.3	11.3	11.3	14.571	6.813	4104.8	2	E9ASM7	E9ASM7
Uncharacterized protein	0	0	606.03	2533.3	8137.8	32162	1	1	1	0.5	0.5	0.5	209.82	6.7805	998270	4	E9ASK3	E9ASK3
Putative nucleolar RNA-binding protein	19.376	75.716	0	0	25.834	96.264	1	1	1	2.9	2.9	2.9	36.271	6.6847	2298.2	2	E9ALB6	E9ALB6
Putative small GTP-binding protein Rab1	99.031	382.9	0	0	128.09	349.29	1	1	1	5.5	5.5	5.5	22.254	6.4876	5015	2	E9AYX8;E9B2H2;E9ANC6	E9AYX8;E9B2H2;E9ANC6
Glycosomal membrane like protein	99.031	460.82	85.038	308.26	0	0	1	1	1	4.1	4.1	4.1	23.853	6.4366	4251.2	2	E9AWK4	E9AWK4
Glycine cleavage system H protein	0	0	77.503	162.17	167.92	405.48	1	1	1	8.4	8.4	8.4	11.58	6.42	6570.7	3	E9B701	E9B701
Sulfate transporter-like protein	1963.4	8994.7	0	0	126790	593260	1	1	1	0.4	0.4	0.4	215.86	6.3922	12576000	57	E9AZY8	E9AZY8
Uncharacterized protein	118.41	278.96	39.828	131.95	0	0	1	1	1	8.8	8.8	8.8	14.22	6.355	3928.5	2	E9B3P3	E9B3P3
Broad specificity aminotransferase	87.191	95.049	0	0	78.579	198.96	1	1	1	2.4	2.4	2.4	46.202	6.3317	4129.9	2	Q71PB4;E9B5W2	Q71PB4;E9B5W2
Putative aldehyde dehydrogenase	44.133	116.79	0	0	30.14	123.31	1	1	1	2.1	2.1	2.1	57.888	6.279	2642.7	2	E9ATV2	E9ATV2
Putative adenosine kinase	100.11	296.32	64.586	147.05	0	0	1	1	1	2.6	2.6	2.6	37.219	6.2383	3143.1	2	E9B0L7	E9B0L7
Uncharacterized protein	479.01	1017.4	0	0	659.85	813.51	1	1	1	0.4	0.4	0.4	204.54	6.148	52750	2	E9AU14	E9AU14
Uncharacterized protein	99.031	118.83	0	0	72.121	103.74	1	1	1	6	6	6	19.562	5.9426	2799.9	2	E9B4R2	E9B4R2
Putative 60S ribosomal protein L17	189.45	113.23	99.031	99.353	0	0	1	1	1	6	6	6	19.083	5.8784	3579.9	2	E9AWJ4	E9AWJ4
