# Supplementary material for: Quantitative Proteomics Reveals that Hsp90 Inhibition Dynamically Regulates Global Protein Synthesis in Leishmania mexicana
Source: mSystems. 2021 May 11;6(3):e00089-21. doi: 10.1128/mSystems.00089-21 (PMC8125071; doi:10.1128/mSystems.00089-21)
Supplement: TABLE S3 [file mSystems.00089-21-st003.xlsx]

## Sheet: Sheet1
Table S3. Newly synthesised L. mexicana proteins at 4h tanespimycin (50 µM) treatment
	Replicate-1		Replicate-2		Replicate-3
	iTRAQ-115	iTRAQ-117	iTRAQ-115	iTRAQ-117	iTRAQ-115	iTRAQ-117
Protein name	Reporter intensity corrected 1 E1	Reporter intensity corrected 2 E1	Reporter intensity corrected 1 E2	Reporter intensity corrected 2 E2	Reporter intensity corrected 1 E3	Reporter intensity corrected 2 E3	Peptides	Razor + unique peptides	Unique peptides	Sequence coverage [%]	Unique + razor sequence coverage [%]	Unique sequence coverage [%]	Mol. weight [kDa]	Score	Intensity	MS/MS count	Protein IDs	Majority protein IDs
NAD-specific glutamate dehydrogenase	1807.9	2272.1	1398.5	1179.4	2296.4	2792.7	22	22	22	22.3	22.3	22.3	114.65	192.28	113400	37	E9AQA0	E9AQA0
Putative heat-shock protein hsp70	6685.8	12415	6505.5	12549	6768.5	11630	23	23	21	38.5	38.5	36.4	71.24	253.57	1094900	93	E9B099;Q07437;S6D9G8;S6D4K6;D2EAV9;D2CRG4;D2CRG3;S6D4M5;A0A1L7S7I0;A0A2S0SHV0;E9B0A0;A0A2Z4LFZ3;A0A1L6CBW6;E9B0A4	E9B099;Q07437;S6D9G8;S6D4K6;D2EAV9;D2CRG4;D2CRG3
Heat shock protein 83-1	4715.3	8991.1	2726.4	7530.9	3186.9	8126.5	19	19	19	27.2	27.2	27.2	80.572	197.58	593280	61	E9B3L2;P27741	E9B3L2;P27741
Elongation factor 2	4162.5	3054	4588.7	3657	1560.9	1392.2	18	18	18	24.3	24.3	24.3	94.056	189.37	277310	41	E9ASD6	E9ASD6
Chaperonin HSP60, mitochondrial	1915.9	2932.4	2107.9	2935	1641.7	1913.7	17	17	17	34.9	34.9	34.9	59.655	150.32	184280	35	E9ASX8;E9ASX7;E9B2W2	E9ASX8;E9ASX7
Tubulin beta chain	15465	15121	15774	15639	14299	13083	19	19	15	48.6	48.6	38.2	46.244	264.31	1924500	95	E9AMJ8;E9AMJ9;E9B3R4;Q9BIX5;E9AVI3;P21148;Q27359	E9AMJ8;E9AMJ9;E9B3R4;Q9BIX5;E9AVI3;P21148
Tubulin alpha chain	17827	18051	14290	12188	20250	19060	15	15	15	30.8	30.8	30.8	60.184	159.51	1676600	58	E9AP62;E8NHR0;E8NHQ9	E9AP62;E8NHR0
Aconitate hydratase	1172.4	1012.3	1807.2	1916.8	957.69	1248.9	15	15	15	17.2	17.2	17.2	97.47	104.58	83818	26	E9ARI8	E9ARI8
Putative heat shock 70-related protein 1, mitochondrial	2387.2	2715.6	2290.1	2219.6	1608.2	1715.1	15	14	14	25.4	24.3	24.3	70.866	178.96	132720	25	E9B125;E9B121;E9B119;E9B120	E9B125;E9B121;E9B119
Isocitrate dehydrogenase [NADP]	1020	643.69	3223.3	1943.3	2317	1382.1	14	14	14	36.1	36.1	36.1	48.403	108.09	128660	24	E9AN39	E9AN39
Paraflagellar rod protein 2C	3140.2	3108.6	3214.7	2837.3	2605.2	2356.9	14	14	14	21	21	21	76.114	105.47	175480	30	E9AQV6;Q25310;H6VTT3;E9AQV5;REV__E9AT47;E9B2K7;REV__E9AWC4;REV__E9B1T6;REV__E9AP94	E9AQV6;Q25310;H6VTT3
Putative heat shock protein	677.39	768.5	1030.3	997.8	1256.2	1664.5	13	13	13	18.3	18.3	18.3	91.953	91.685	64434	20	E9ARS1	E9ARS1
Elongation factor 1-alpha (Fragment)	10722	9720.8	28727	27022	26005	19696	15	15	12	39.9	39.9	34.1	45.25	143.84	1030100	52	E9ARD5;I3V666;W6A238;E9ARD0;A0A0K0TMW6;E9ARD3;E9ARD4;E9ARD6	E9ARD5;I3V666;W6A238;E9ARD0;A0A0K0TMW6;E9ARD3
Enolase	675.4	608.15	1194.9	1348.8	1292.2	1304.1	11	11	11	32.9	32.9	32.9	46.145	116.47	166890	22	E9APW3;Q3HL75	E9APW3;Q3HL75
Putative vacuolar-type proton translocating pyrophosphatase 1	360.44	408.97	1633.6	1213.8	1624.8	1412.7	11	11	11	16.8	16.8	16.8	83.722	85.222	82075	18	E9B1S0	E9B1S0
Regulatory subunit of protein kinase a-like protein	1024.4	632.35	443.88	295.29	1191.5	1241.4	10	10	10	14.7	14.7	14.7	71.735	66.374	39255	15	E9B573	E9B573
Putative ATPase alpha subunit	1019.8	705.29	1898.5	1661	1871.5	1585.2	10	10	10	16	16	16	62.599	62.279	73275	16	E8NHQ7;E9AKF7	E8NHQ7;E9AKF7
Glyceraldehyde-3-phosphate dehydrogenase	1609.1	1761	2152.3	2452.7	823.61	806.26	9	9	9	28	28	28	39.123	82.901	142500	19	E9B170;Q27890;A0A1L6CBU2;A0A0R6HXP6	E9B170;Q27890;A0A1L6CBU2
Transketolase	900.6	742.25	0	594	884.55	682.51	9	9	9	15.4	15.4	15.4	71.827	72.807	52428	13	Q8MPM3;E9AX52	Q8MPM3;E9AX52
40S ribosomal protein S6	5042.1	3301	4063.2	2624	3078.7	2367.2	9	9	9	34.9	34.9	34.9	28.262	69.22	290190	25	E9AVH4	E9AVH4
Glycosomal phosphoenolpyruvate carboxykinase,putative	927.35	1263.3	1114.1	1769	760.87	765.74	9	9	9	20	20	20	58.379	67.938	93833	17	E9AZ83;E9AZ81;E9AZ82	E9AZ83;E9AZ81;E9AZ82
ATP synthase subunit beta	636.39	684.19	731.49	831.28	431.83	425.32	8	8	8	23.6	23.6	23.6	53.07	92.183	64636	18	E9AXJ7;E9AXJ6	E9AXJ7;E9AXJ6
Calpain-like cysteine peptidase	1156.1	925.07	272.84	412.38	847.49	936.15	8	8	8	11.1	11.1	11.1	103.53	77.661	74190	15	E9AUQ7;E9AUQ8	E9AUQ7;E9AUQ8
Putative 5-methyltetrahydropteroyltriglutamate--homocyst ei nemethyltransferase	745.75	668.75	474.09	493.19	178.59	159.07	8	8	8	11.8	11.8	11.8	86.106	73.092	36611	14	E9B1E9	E9B1E9
Paraflagellar rod protein 1D	1114.9	942.45	522.76	491.31	938.37	885.22	8	8	8	13.9	13.9	13.9	68.976	68.541	77904	15	Q86PL4;E9ALP8;E9ALP7;Q86PL5	Q86PL4;E9ALP8;E9ALP7;Q86PL5
Putative ADP,ATP carrier protein 1, mitochondrial	2457.5	1731.9	2748.8	1820.4	1209.1	1000.9	8	8	8	24.6	24.6	24.6	35.143	64.662	184480	16	E9ARX1;Q86PS1;E9ARX2	E9ARX1;Q86PS1;E9ARX2
Putative Gim5A protein (Glycosomal membrane protein)	2156.3	1718.1	915.69	1179.8	1304.4	1018.1	8	8	8	30.2	30.2	30.2	24.88	61.812	167170	16	E9B6P8	E9B6P8
Adenosylhomocysteinase	759.52	1369.4	395	415.61	1076	852.57	8	8	8	18.1	18.1	18.1	47.871	56.322	49957	14	E9ATH3	E9ATH3
Plasma membrane ATPase	342.08	257.48	178.68	78.896	854.28	495.28	8	8	8	9.1	9.1	9.1	107.51	54.539	26973	9	E9ART6;E9ART5	E9ART6;E9ART5
Uncharacterized protein	994.8	900.24	560.72	542.18	853.15	542.95	8	8	8	18.1	18.1	18.1	48.444	53.315	35698	15	E9AW08	E9AW08
Uncharacterized protein	516.19	553.07	782.59	805.79	718.62	717.53	8	8	8	11.5	11.5	11.5	89.474	52.458	46018	14	E9AYH6	E9AYH6
Putative ribosomal protein L3	1337.1	830.62	631.26	344.93	1149.9	607.64	8	8	8	16.9	16.9	16.9	47.543	50.305	31595	11	E9B578;E9B396	E9B578;E9B396
2,3-bisphosphoglycerate-independent phosphoglycerate mutase	324.5	487.19	444.56	1084.2	691.44	805.32	7	7	7	17	17	17	60.813	54.488	49255	14	E9AUA1;Q86N96	E9AUA1
Putative 40S ribosomal protein S17	3812.3	2263.5	1102.2	664.03	2084.4	1099.6	7	7	7	42	42	42	16.408	54.191	228730	15	E9B078	E9B078
Glutamate dehydrogenase	571.25	733.94	1828.3	1500.7	338.75	334.41	7	7	7	19.2	19.2	19.2	49.079	52.394	36132	13	E9B0B3	E9B0B3
Thiolase protein-like protein	809.73	622.09	659.1	653.67	160.23	106	7	7	7	19.8	19.8	19.8	47.095	52.243	25514	11	E9B1W4;E9B1W3	E9B1W4;E9B1W3
Peroxidoxin (Tryparedoxin peroxidase)	135.3	192.03	1613.5	1876.1	2137.3	2238.2	7	7	7	32.7	32.7	32.7	25.373	50.351	72218	15	E9AW04;Q4VKK7	E9AW04;Q4VKK7
Putative seryl-tRNA synthetase	786.95	648.12	561.62	620.19	479.45	465.35	7	7	7	14.6	14.6	14.6	52.907	50.07	36393	15	E9ANF6;A0A0C5D115	E9ANF6
S-adenosylmethionine synthase	2226.2	2217.5	1340.6	1615	1051.6	1355.3	7	7	7	17.1	17.1	17.1	43.128	50.033	75253	15	E9B1C6	E9B1C6
6-phosphogluconate dehydrogenase, decarboxylating	483.99	275.75	460.92	571.55	68.202	49.764	7	7	7	16.1	16.1	16.1	52.168	47.9	13013	8	E9B6L3;Q6TUM2;B0FZP5;Q86L92;Q6Y9S0;Q6Y9Q8	E9B6L3;Q6TUM2;B0FZP5
Protein disulfide-isomerase	577.07	367.74	1887.7	1666.4	480.6	410.1	7	7	7	15.4	15.4	15.4	52.188	47.677	22646	14	E9AUD1;A7YBW7	E9AUD1;A7YBW7
Putative ATP-dependent RNA helicase	650.74	364.41	427.78	157.72	397.26	409.18	7	7	7	11.4	11.4	11.4	67.786	47.463	24153	11	E9B2G1	E9B2G1
Malate dehydrogenase	274.77	410.48	554.96	775.13	647.05	771.78	6	6	6	29.4	29.4	29.4	33.738	82.839	69586	18	E9B4I1;A7UFJ3;E9B4I3	E9B4I1;A7UFJ3
Nucleoside diphosphate kinase	9437.1	11691	2495.5	2698.3	2005.1	2313.1	6	6	6	45.7	45.7	45.7	16.674	55.949	239750	25	E9B376;A0A1Y0DDB3	E9B376;A0A1Y0DDB3
Putative ribosomal protein L27	8592.2	3356.9	7931.9	2838.6	5760.6	1958	6	6	6	33.6	33.6	33.6	15.43	54.152	333320	16	E9B350;E9B348	E9B350;E9B348
p-glycoprotein	149.19	298.86	148.24	177.52	113.61	137.47	6	6	6	4.7	4.7	4.7	146.68	53.209	10890	9	Q9XXU8;E9B4S1;Q06034	Q9XXU8;E9B4S1
Peptidyl-prolyl cis-trans isomerase	183.95	218.65	557.24	668.95	215.41	177.45	6	6	6	49.7	49.7	49.7	18.794	50.24	23652	6	E9AXG9	E9AXG9
Splicing factor ptsr1-like protein	1780.1	982.9	906.26	521.23	996.11	588.3	6	6	6	16.1	16.1	16.1	41.683	41.773	71538	12	E9ALA4	E9ALA4
Dihydrolipoamide acetyltransferase component of pyruvate dehydrogenase complex	365.83	412.8	99.567	99.567	252.25	169.82	6	6	6	18	18	18	41.737	41.485	17704	9	E9B063	E9B063
T-complex protein 1 subunit gamma	509.82	432.82	155.87	127.68	0	122	6	6	6	9.6	9.6	9.6	60.23	41.273	7495.7	9	E9AWE0	E9AWE0
Uncharacterized protein	172.14	111.41	679.77	570.23	1400.1	927.79	6	6	6	14.3	14.3	14.3	51.086	40.167	39258	9	E9AJG4	E9AJG4
40S ribosomal protein S4	342.19	159.98	359.34	325.72	659.28	487.91	6	6	6	24.9	24.9	24.9	30.654	39.41	22627	9	E9APE7;E9APE6	E9APE7;E9APE6
Putative 40S ribosomal protein S3	501.27	327.73	947.17	760.62	769.82	460.7	6	6	6	28.8	28.8	28.8	24.471	38.051	36283	9	E9AQ94	E9AQ94
ATP-dependent 6-phosphofructokinase	528.26	413.3	858.25	1197.7	159.04	203.51	6	6	6	11.9	11.9	11.9	54.066	35.647	44227	7	E9ALH3	E9ALH3
Dihydrolipoyl dehydrogenase	564	425.17	627.67	660.21	440.43	481.65	5	5	5	10.9	10.9	10.9	50.487	69.72	39457	9	E9B3B4	E9B3B4
Phosphotransferase	17.312	156.57	269.49	261.9	450.26	505.38	5	5	5	16.3	16.3	16.3	51.67	67.834	27035	9	E9AUZ2;E9AUZ1;Q4VT68	E9AUZ2;E9AUZ1;Q4VT68
Putative 60S ribosomal protein L13	363.76	246.63	438.43	329.97	868.07	771.54	5	5	5	29.1	29.1	29.1	24.745	59.65	52361	10	E9ALH7	E9ALH7
Succinate--CoA ligase [ADP-forming] subunit alpha, mitochondrial	445.94	399.3	532.23	750.24	169.81	264.17	5	5	5	22.4	22.4	22.4	30.944	56.569	28894	10	E9AXU7;E9AXU6	E9AXU7;E9AXU6
Uncharacterized protein	251.13	496	210	172.04	267.32	262.98	5	5	5	16.6	16.6	16.6	47.152	42.612	31228	8	E9AVQ7	E9AVQ7
Succinate--CoA ligase [ADP-forming] subunit beta, mitochondrial	416.79	302.91	1590.4	1056.8	135.31	112.53	5	5	5	13.1	13.1	13.1	44.097	40.673	32762	8	E9AT73	E9AT73
Putative 40S ribosomal protein S9	1279.9	648.67	1005.8	733.13	1081.6	880.64	5	5	5	23.8	23.8	23.8	22.099	39.395	139000	13	E9ASP5;E9AL81	E9ASP5;E9AL81
Putative aminopeptidase	192.62	211.06	152.63	119.01	151.46	205.69	5	5	5	15.5	15.5	15.5	42.47	38.509	8113.3	8	E9ARW7	E9ARW7
Actin	251.14	700.99	1729.5	1666.6	318.22	279.18	5	5	5	16.7	16.7	16.7	40.483	36.322	67979	11	E9AKA4;C6KJE2;C6KJD6;C6KJD5	E9AKA4;C6KJE2;C6KJD6;C6KJD5
Elongation factor-1 gamma	695.98	610.3	1018.1	1328.3	42.22	31.374	5	5	5	14.1	14.1	14.1	46.201	35.33	60826	9	E9AMU9;E9B3Z0	E9AMU9
Uncharacterized protein	195.79	282.56	0	0	370.04	758.39	5	5	5	9	9	9	55.329	34.004	17523	7	E9AX57	E9AX57
Putative 60S ribosomal protein L5	450.42	262.78	1546.1	946.32	770.74	610.22	5	5	5	15.4	15.4	15.4	34.029	33.038	39923	8	E9B665	E9B665
Phosphoglycerate kinase	127.58	240.38	0	0	404.76	406.93	5	5	5	12.2	12.2	12.2	44.852	32.556	12565	5	E9AUF1;E9AUF0;Q27684;Q27685	E9AUF1;E9AUF0;Q27684
Putative mitochondrial phosphate transporter	682.06	461.88	416.61	471.92	172.03	218.67	5	5	5	16.4	16.4	16.4	34.712	32.245	13853	7	E9B6X2	E9B6X2
Uncharacterized protein	325.68	399.43	355.15	407.13	239.2	214.26	5	5	5	13.7	13.7	13.7	31.964	30.309	19633	8	E9AJK8	E9AJK8
Malic enzyme	136.41	96.277	413.52	324.58	393.89	439.44	5	5	5	10	10	10	62.562	29.726	11573	8	E9AWR7	E9AWR7
Transaldolase	918.77	976.25	219.6	306.37	352.71	445.99	4	4	4	15.5	15.5	15.5	36.976	78.172	50284	10	E9AQN5	E9AQN5
Putative ribosomal protein L1a	703.6	663.95	832.28	804.08	694.58	954.99	4	4	4	14.5	14.5	14.5	41.106	56.095	77812	11	E9ALW5;E9ALW4	E9ALW5;E9ALW4
Myo-inositol-1-phosphate synthase	534.73	444.71	652.54	710.02	201.22	521.97	4	4	4	8.2	8.2	8.2	58.19	38.022	18237	6	Q95PT4;E9APY4;O00815	Q95PT4;E9APY4;O00815
Putative 60S ribosomal protein L23	291.27	162.2	0	70	581.47	299.48	4	4	4	38.1	38.1	38.1	14.956	37.267	12030	7	E9B6Q7	E9B6Q7
Trifunctional enzyme alpha subunit, mitochondrial-like protein	57.318	205.28	0	0	48.693	56.285	4	4	4	6.9	6.9	6.9	79.581	36.978	10156	5	E9AYD4	E9AYD4
Histone H2A	2297	2826.3	3160.5	3875.2	3430.5	3603	4	4	4	31.1	31.1	31.1	13.96	36.381	263670	13	Q867J9;E9ALP9;E9AV77	Q867J9;E9ALP9;E9AV77
Putative 60S ribosomal protein L7a	90.897	101.74	522.88	382.97	196.98	188.3	4	4	4	17.4	17.4	17.4	29.762	34.277	49494	7	E9AL62;E9AL63	E9AL62;E9AL63
UTP--glucose-1-phosphate uridylyltransferase	174.17	237.08	294.4	361.62	96.351	129.15	4	4	4	9.9	9.9	9.9	54.445	31.747	12181	7	E9ARN6	E9ARN6
Superoxide dismutase	570.1	797.87	877.37	1183.2	838.46	1196.2	4	4	4	26.2	26.2	26.2	21.722	31.609	40745	11	E9B2V9;E9B2W0	E9B2V9;E9B2W0
I/6 autoantigen-like protein	715.76	356.75	128.79	130.95	267.43	161.14	4	4	4	20.6	20.6	20.6	22.879	30.766	16049	5	E9AVX8	E9AVX8
Citrate synthase	217.56	194.78	126.53	566.46	248.92	245.67	4	4	4	8.9	8.9	8.9	52.26	29.894	18571	6	E9ARK6;E9ARK7	E9ARK6;E9ARK7
RNA-binding protein, putative, UPB2	2548.7	2588.8	2669.2	3353.6	2089.6	2294.6	4	4	4	24.6	24.6	24.6	19.012	29.486	137230	10	E9AXC7;E9AXC6;E9AXC9	E9AXC7;E9AXC6
GDP-mannose pyrophosphorylase	0	73	553.06	523.78	243.54	208.84	4	4	4	11.6	11.6	11.6	41.49	28.88	25215	7	Q9BLW4;E9AW11	Q9BLW4;E9AW11
Putative histone H3 variant	3496.6	3635.4	2002.4	1751.9	2931.2	3473.5	4	4	4	22.8	22.8	22.8	16.554	28.44	301390	14	E9AS15	E9AS15
Cofilin-like protein	142.86	138.52	55.205	45.444	568.05	456.65	4	4	4	30.2	30.2	30.2	15.689	28.411	22401	7	E9AM28	E9AM28
GTP-binding nuclear protein	59.524	59.524	120.13	124.46	140.6	221.95	4	4	4	21.8	21.8	21.8	24.224	27.808	9327.2	5	E9AXM1	E9AXM1
Putative cystathione gamma lyase	638.54	629.86	0	0	373.56	205.45	4	4	4	10	10	10	44.446	27.374	24950	5	E9B6K2	E9B6K2
14-3-3 protein-like protein	687.24	681.81	204.66	101.62	0	0	4	4	4	17.4	17.4	17.4	29.686	26.913	21526	5	E9AT99	E9AT99
Fructose-bisphosphate aldolase	1694.7	1746.8	2745.8	2595.1	1616.9	1557.3	4	4	4	10.2	10.2	10.2	40.833	26.883	100520	10	E9ASP6;Q9U5N6	E9ASP6;Q9U5N6
3-ketoacyl-CoA thiolase-like protein	1527.7	944.17	606.26	419.71	1071.8	696.56	4	4	4	10.7	10.7	10.7	47.372	26.312	52495	9	E9AW84	E9AW84
Putative 40S ribosomal protein S13	2076.9	1046.5	1854.9	998.24	0	0	4	4	4	25.2	25.2	25.2	17.471	26.136	42347	6	E9ARZ1	E9ARZ1
Putative RNA binding protein	240.25	253.26	416.81	280.16	160.1	408.18	4	4	4	20	20	20	25.249	25.737	28971	8	E9B2J9	E9B2J9
Putative 3-oxo-5-alpha-steroid 4-dehydrogenase	0	0	406	354.5	392.93	321.35	4	4	4	13.4	13.4	13.4	34.136	25.699	7338.3	4	E9AXQ9	E9AXQ9
40S ribosomal protein SA	838.11	421.63	418	185.9	231.71	135.18	4	4	4	13	13	13	27.541	25.127	19977	6	E9ATU6;E9ATT5	E9ATU6;E9ATT5
T-complex protein 1 subunit delta	163.42	167.75	290.03	305.21	0	0	4	4	4	7.4	7.4	7.4	59.705	24.47	8407.5	5	E9AV93	E9AV93
Putative aminopeptidase P	279.39	118.87	103.92	81.144	72.503	286.09	4	4	4	8.5	8.5	8.5	53.78	24.457	14897	5	E9B6B5	E9B6B5
40S ribosomal protein S3a	1733.3	1191	735.12	481.33	365.81	361.47	4	4	4	12.1	12.1	12.1	30.036	24.081	43732	6	E8NHI0	E8NHI0
Putative ADP ribosylation factor 3	802.06	694.69	1147.3	1224	270.43	394.07	4	4	4	20.1	20.1	20.1	20.142	23.947	28560	9	E9ALY6;Q9U4E3	E9ALY6;Q9U4E3
40S ribosomal protein S8	135.32	103.86	116.87	127.72	118	82.212	3	3	3	17.4	17.4	17.4	24.686	40.654	17863	7	E9AX53	E9AX53
Putative small GTP-binding protein Rab1	321.51	245.59	297.66	258.62	0	0	3	3	3	18	18	18	22.254	37.047	7268	4	E9AYX8;E9B2H2;E9ANC6	E9AYX8
Putative aminopeptidase (Metallo-peptidase, clan mf, family m17)	697.21	471.62	63.821	93.105	279.14	350.73	3	3	3	6.4	6.4	6.4	56.931	31.392	19234	5	E9ANK8;E9ANK7	E9ANK8
40S ribosomal protein S26	2338.3	1780.8	1918.1	1591.6	934.47	483.28	3	3	3	32.1	32.1	32.1	12.779	28.296	280130	16	E9AZL5	E9AZL5
Putative 60S Ribosomal protein L36	3381.4	1924.8	6230.1	2581.5	1938.9	1385.8	3	3	3	29.5	29.5	29.5	11.936	27.015	112540	12	E9B669;E9AV40	E9B669;E9AV40
Chaperonin containing t-complex protein,putative	42.196	53.042	151.48	182.93	38.956	43.295	3	3	3	5.6	5.6	5.6	59.3	26.684	6815.4	5	E9B2M5	E9B2M5
Putative carnitine/choline acetyltransferase	119.01	176.05	16.236	14.067	0	37	3	3	3	6.4	6.4	6.4	68.576	25.799	5972.4	5	E9ALU2	E9ALU2
Putative thimet oligopeptidase	45.458	115.2	0	37	108.28	59.471	3	3	3	6.1	6.1	6.1	77.044	25.793	12638	5	E9AYD6	E9AYD6
Pyruvate kinase	279.29	217.47	439.54	403.8	191.64	116.8	3	3	3	6.6	6.6	6.6	54.02	25.111	24587	7	E9B5P1;Q27686;E9B5P0	E9B5P1;Q27686
Uncharacterized protein	1527.7	935.51	110.45	50.801	160.16	167.76	3	3	3	12.3	12.3	12.3	27.604	24.611	29975	5	E9B0D4	E9B0D4
Putative endoribonuclease L-PSP (Pb5)	281.39	274.88	89.759	152.67	0	0	3	3	3	22.7	22.7	22.7	16.79	24.566	14925	4	E9AW21	E9AW21
Putative ribosomal protein S20	1897.5	1607.9	1157.5	1612	50.838	76.868	3	3	3	31	31	31	13.011	24.554	62446	7	E9AZR7	E9AZR7
Uncharacterized protein	192.66	177.47	452.56	289.87	369.28	208.78	3	3	3	13.8	13.8	13.8	24.998	24.418	16554	6	E9AKD3	E9AKD3
Putative 60S ribosomal protein L19	0	0	411.3	373.34	264.18	165.48	3	3	3	13.8	13.8	13.8	28.202	23.626	21178	6	E9AKR8	E9AKR8
Putative microtubule-associated protein	0	151	472.04	310.43	136.42	84.359	3	3	3	33.9	33.9	33.9	89.686	22.903	10841	6	E9AKE4	E9AKE4
Putative heat shock protein DNAJ	99.51	152.65	57.317	322.36	0	0	3	3	3	13.1	13.1	13.1	43.566	22.572	8173	3	E9AZE9	E9AZE9
Succinyl-CoA:3-ketoacid-coenzyme A transferase	275.82	414.65	282.46	293.3	0	323	3	3	3	6.1	6.1	6.1	52.533	22.413	12678	5	E9B473	E9B473
Heat shock protein 70-related protein	259.76	241.32	137.49	98.443	0	0	4	3	3	6.2	5.1	5.1	70.599	22.112	5828.3	4	E9AYA3;Q25329	E9AYA3
Prostaglandin f2-alpha synthase	273.8	282.48	35.701	47.632	44.348	67.124	3	3	3	12	12	12	31.862	22.049	10106	5	E9B215	E9B215
Uncharacterized protein	0	0	493.62	390.58	218.63	207.78	3	3	3	7.6	7.6	7.6	41.311	21.684	12617	5	E9AS67	E9AS67
Putative 60S ribosomal protein L27A/L29	1133.7	585.99	307.61	76.59	0	183	3	3	3	22.8	22.8	22.8	16.07	21.642	23764	4	E9B6Q4	E9B6Q4
Putative carboxypeptidase	189.46	129.81	472.97	449.11	424.25	413.41	3	3	3	6.6	6.6	6.6	56.957	21.464	11755	6	E9B493	E9B493
Uncharacterized protein	0	0	234.93	160.09	93.103	65.988	3	3	3	8.6	8.6	8.6	47.492	21.462	4341.8	4	E9AV10	E9AV10
Putative 60S ribosomal protein L35	410.32	271.49	1241.9	749.47	185.14	118.98	3	3	3	22	22	22	15.191	21.344	60679	6	E9AYL4	E9AYL4
Ribonucleoprotein p18, mitochondrial,putative	99.532	285.07	166.7	132	294.31	351.79	3	3	3	15.5	15.5	15.5	21.244	21.073	13359	5	E9AQ29	E9AQ29
Mitochondrial processing peptidase, beta subunit,putative,metallo-peptidase, Clan ME, Family M16	440.56	361.39	0	0	214.31	190.45	3	3	3	6.7	6.7	6.7	54.641	20.881	11919	4	E9B617	E9B617
Uncharacterized protein	66.008	74.685	53.001	80.116	312.8	330.35	3	3	3	6.8	6.8	6.8	56.275	20.825	9454.4	5	E9B483	E9B483
Putative cysteinyl-tRNA synthetase	160.11	218.68	112.57	172.55	178.61	139.57	3	3	3	4.5	4.5	4.5	88.469	20.571	9239.1	6	E9ANV2	E9ANV2
40S ribosomal protein S2	345.36	231.48	724.51	277.65	0	0	3	3	3	14.8	14.8	14.8	28.634	20.566	19306	3	E9B2G6;O43992;E9ARV7	E9B2G6;O43992;E9ARV7
Putative glycosomal membrane protein	0	144	651.74	1067.7	173.22	113.57	3	3	3	10.8	10.8	10.8	24.141	20.341	26634	5	E9B047	E9B047
Peptidyl-prolyl cis-trans isomerase	99.542	122.32	0	214	506.26	721.01	3	3	3	14.4	14.4	14.4	20.433	20.167	14647	4	E9AKP0	E9AKP0
Trypanothione reductase	251.09	246.75	0	0	234.81	270.6	3	3	3	6.7	6.7	6.7	51.364	19.994	9272.7	4	Q0GU43;E9AKE1	Q0GU43;E9AKE1
Putative tyrosine aminotransferase	358.35	242.3	126.61	137.46	101.72	108.23	3	3	3	7.8	7.8	7.8	49.561	19.97	7457.8	7	E9AT13	E9AT13
Uncharacterized protein	351.64	431.91	762.01	664.4	829.64	1239.6	3	3	3	14	14	14	13.323	19.932	22686	6	E9AP69	E9AP69
Putative 40S ribosomal protein L14	544.68	258.35	125.59	78.954	160.28	65.915	3	3	3	16.6	16.6	16.6	19.985	19.562	8146.4	4	E9AVY4	E9AVY4
Putative 60S ribosomal protein L21	191.54	212.14	644.98	687.28	495.73	441.5	3	3	3	19.5	19.5	19.5	17.995	19.293	24381	4	E9AQK4	E9AQK4
Polyadenylate-binding protein	357.26	249.88	0	0	137.49	98.443	3	3	3	4.5	4.5	4.5	65.219	19.131	4967.7	5	E9B6U3	E9B6U3
Oligopeptidase b	145.02	150.44	217.49	252.2	99.567	99.567	3	3	3	4	4	4	83.587	19.124	6560.6	4	E9AMS8;A7XAB0	E9AMS8;A7XAB0
Putative chaperonin alpha subunit	220.79	322.2	189.41	174.23	208.9	404.04	3	3	3	5.3	5.3	5.3	59.189	18.774	16792	7	E9B3B0	E9B3B0
Putative 60S ribosomal subunit protein L31	296.74	111.27	181.88	121.15	388.68	249.85	3	3	3	17.6	17.6	17.6	21.409	18.61	13819	5	E9B6K7	E9B6K7
Putative NADH-cytochrome b5 reductase	70.379	40.01	0	74	258.63	280.33	3	3	3	9.3	9.3	9.3	31.868	18.533	4781.7	6	E9AVR1	E9AVR1
Elongation initiation factor 2 alpha subunit,putative	0	0	62.746	85.522	119.99	336.72	3	3	3	7.7	7.7	7.7	46.623	18.381	8470.2	4	E9AJY2;A0A0A7MB88;A0A0A7M9F0;A0A0A7M8W9	E9AJY2
Uncharacterized protein	651.42	734.94	139.6	147.19	147.19	139.6	3	3	3	26.5	26.5	26.5	14.324	18.352	18883	5	E9B4X7	E9B4X7
40S ribosomal protein S19-like protein	766.56	467.21	347.56	203.31	510.87	468.57	3	3	3	21.1	21.1	21.1	18.153	18.069	45246	5	E9ALD8;E9B569	E9ALD8;E9B569
Putative RNA helicase	119.09	78.961	199.26	78.874	289.01	240.21	3	3	3	7.1	7.1	7.1	49.469	17.907	10727	5	E9AVE1	E9AVE1
Putative ATP-dependent DEAD-box RNA helicase	174.16	249	199.18	159.05	315.11	156.76	3	3	3	7.7	7.7	7.7	46.365	17.835	9648.2	6	E9B5S5	E9B5S5
Uncharacterized protein	149.4	99.513	134.27	65.943	0	0	3	3	3	3.3	3.3	3.3	102.25	17.792	2801.1	5	E9B2L9	E9B2L9
40S ribosomal protein S7	1025.4	549.27	197.03	140.63	284.76	170.87	3	3	3	11.5	11.5	11.5	23.851	17.712	23800	4	E9AJC9	E9AJC9
4-coumarate:coa ligase-like protein	0	0	396.11	392.85	202.49	104.87	3	3	3	3.9	3.9	3.9	72.039	17.633	6299.2	5	E9AS51;E9AS50;E9AS49	E9AS51;E9AS50;E9AS49
Putative 60S ribosomal protein L10	60.585	80.108	0	0	650.85	263.65	3	3	3	16.9	16.9	16.9	24.557	17.619	8096	3	E9AK58	E9AK58
Histone H2B	11144	10469	10322	6297.6	6693.4	6947.2	6	6	2	52.3	52.3	16.8	11.921	103.82	941320	26	E9ARV5;E9AR94;P27893	E9ARV5;E9AR94
Putative polyubiquitin	705.59	739.21	693.74	674.22	449	569.39	2	2	2	31.2	31.2	31.2	8.865	43.085	42489	8	E9ATD2;E9B1Y9;E9AMU1	E9ATD2;E9B1Y9;E9AMU1
Dipeptidyl peptidase 3	81.111	134.26	77.881	115.84	0	0	2	2	2	2.8	2.8	2.8	75.732	24.189	2825.1	3	E9AKK2	E9AKK2
Alanine--tRNA ligase	138.52	150.45	167.81	115.74	49.78	53.034	2	2	2	3	3	3	106.16	21.937	8750.3	6	E9AVY6	E9AVY6
40S ribosomal protein S24	266.29	218.56	410.38	219.49	285.8	202.29	2	2	2	20.4	20.4	20.4	15.752	21.415	27909	6	Q9NGK2;E9AT64	Q9NGK2;E9AT64
Putative 60S ribosomal protein L34	1304.7	732.06	714.59	438.01	1310.1	747.23	2	2	2	11.9	11.9	11.9	19.351	19.99	190690	8	E9ATF6;E9ARS4	E9ATF6;E9ARS4
Uncharacterized protein	240.33	176.34	181.79	312.74	0	0	2	2	2	19.2	19.2	19.2	14.22	19.957	9733.2	3	E9B3P3	E9B3P3
Uncharacterized protein	205.6	233.8	259.73	273.82	0	0	2	2	2	6.1	6.1	6.1	41.285	19.862	8493.4	5	E9AU26	E9AU26
Uncharacterized protein	37.894	23.794	0	0	254.35	236.99	2	2	2	8.8	8.8	8.8	32.428	19.622	7316.3	3	E9AXD1	E9AXD1
Universal minicircle sequence binding protein,putative	1037.5	410.58	757.88	479.14	826.26	358.8	2	2	2	28.7	28.7	28.7	12.594	18.79	40673	5	E9AST2;E9AST3	E9AST2;E9AST3
Uncharacterized protein	0	56	230.56	193.68	182.91	172.07	2	2	2	25.2	25.2	25.2	13.065	18.485	16839	5	E9B159	E9B159
Phosphodiesterase	101.77	65.979	116.91	95.215	171.05	121.16	2	2	2	2.4	2.4	2.4	102.7	17.756	5389.4	4	E9AQE4;E9AQE5;B8K1J7	E9AQE4;E9AQE5;B8K1J7
Putative 60S ribosomal protein L18	1611.1	996.09	31.405	12.967	20.573	10.812	2	2	2	12.6	12.6	12.6	22.093	17.245	78927	4	E9ATN5;E9AP80	E9ATN5;E9AP80
Pyruvate dehydrogenase E1 component subunit beta	78.982	99.589	0	0	146.11	140.69	2	2	2	6.9	6.9	6.9	37.873	17.081	3876.3	3	E9AXQ3	E9AXQ3
Putative malic enzyme	38.965	35.711	0	0	53.05	34.612	2	2	2	4.7	4.7	4.7	63.357	16.676	2740.9	3	E9AWR8	E9AWR8
Triosephosphate isomerase	197.99	258.72	166.65	178.58	129.92	81.116	2	2	2	14.4	14.4	14.4	17.504	16.59	13830	3	A0A0C5DM92;A0A0C5D665;E9AWS6;P48499	A0A0C5DM92;A0A0C5D665;E9AWS6;P48499
Putative calpain-like cysteine peptidase	899.43	824.59	0	0	166.65	177.5	2	2	2	16.5	16.5	16.5	12.949	16.367	18809	4	E9APT0	E9APT0
Putative chaperonin TCP20	99.591	77.899	260.83	255.41	87.683	68.161	2	2	2	3.9	3.9	3.9	58.997	15.973	8294.2	4	E9APJ0	E9APJ0
Putative prolyl oligopeptidase	127.67	158.04	0	0	76.814	100.68	2	2	2	3.3	3.3	3.3	77.931	15.803	4048.8	3	E9AUB0	E9AUB0
Putative 40S ribosomal protein S18	0	0	177.6	71.314	176.46	127.65	2	2	2	12.4	12.4	12.4	17.368	15.801	5547.5	3	E9ASL3	E9ASL3
D-isomer specific 2-hydroxyacid dehydrogenase-like protein	48.692	57.369	70.335	81.181	322.57	268.34	2	2	2	15	15	15	17.552	15.387	8131.7	5	E9B4W5;E9B4W6;E9B4W4	E9B4W5;E9B4W6;E9B4W4
Putative nuclear transport factor 2	183	91.893	229.44	229.44	0	0	2	2	2	19.4	19.4	19.4	13.957	15.326	7029.7	4	E9AN95	E9AN95
Putative 60S ribosomal protein L7	1637.5	575.69	265.36	75.552	151.61	59.424	2	2	2	7.9	7.9	7.9	28.901	14.983	16802	4	E9AXZ8;E9AXZ9	E9AXZ8;E9AXZ9
Putative glucose-regulated protein 78	116.89	111.47	176.38	200.24	80.031	131.01	2	2	2	3.5	3.5	3.5	71.792	14.556	9796.2	4	E9AZT9	E9AZT9
Histone H4	976.14	1019.5	1126.9	908.85	1357.1	1385.3	5	2	2	48	18	18	11.378	14.098	90157	8	E9ASB9	E9ASB9
Delta-1-pyrroline-5-carboxylate dehydrogenase,putative	135.35	69.192	132.01	342.12	111.46	125.56	2	2	2	3.5	3.5	3.5	59.466	13.953	6678.8	4	E9AJQ5;F5A557	E9AJQ5;F5A557
Putative 60S ribosomal protein L9	482.99	197.74	198.09	159.05	0	0	2	2	2	11.6	11.6	11.6	21.527	13.758	17776	3	E9AV89	E9AV89
Glycosomal malate dehydrogenase	65.99	90.936	0	0	101.69	143.99	2	2	2	6.5	6.5	6.5	33.727	13.754	2638	2	E9AS23	E9AS23
Uncharacterized protein	280.26	316.06	186.19	144.98	260.83	252.16	2	2	2	12.4	12.4	12.4	20.802	13.696	13205	5	E9B2I6	E9B2I6
Uncharacterized protein	119	159.13	191.56	187.22	0	0	2	2	2	3.6	3.6	3.6	60.007	13.69	8328.8	3	E9AZ36	E9AZ36
Putative nucleolar RNA-binding protein	0	48	121.23	139.79	64.929	70.352	2	2	2	6.7	6.7	6.7	36.271	13.537	5709.3	4	E9ALB6	E9ALB6
40S ribosomal protein S12	57.36	56.276	49.8	34.616	247.96	130.83	2	2	2	12.8	12.8	12.8	15.592	13.343	6477.2	5	E9AP81	E9AP81
Transitional endoplasmic reticulum ATPase,putative	182.95	212.56	103.92	172.06	0	87	2	2	2	3.1	3.1	3.1	86.887	13.262	11896	6	E9ASQ6	E9ASQ6
Proteasome subunit alpha type	110.35	151.56	89.807	108.25	85.508	75.747	2	2	2	10	10	10	27.265	13.225	7694.2	4	E9B713	E9B713
Putative myosin heavy chain	76.839	77.923	69.251	81.182	106.09	78.975	2	2	2	2	2	2	119.01	13.06	4005.6	4	E9B3G5	E9B3G5
Putative ATP-dependent RNA helicase	0	0	247.87	214.25	172.12	133.07	2	2	2	2.3	2.3	2.3	100.88	12.84	231850	2	E9B6I9	E9B6I9
Uncharacterized protein	0	0	160.24	97.335	241.45	144.92	2	2	2	9.4	9.4	9.4	17.317	12.82	3929.2	2	E9ATN0	E9ATN0
Uncharacterized protein	0	0	290.22	126.45	112.49	168.89	2	2	2	4.1	4.1	4.1	46.574	12.814	3197.7	3	E9AVE2	E9AVE2
Putative translation initiation factor	1704.2	1030.7	435.16	344.06	919.14	633.89	2	2	2	2.8	2.8	2.8	80.717	12.782	132960	3	E9ARA1	E9ARA1
Serine/threonine-protein phosphatase	42.204	45.458	114.74	91.967	0	0	2	2	2	3.9	3.9	3.9	71.845	12.521	3204.6	2	E9AKB4	E9AKB4
IgE-dependent histamine-releasing factor,putative	0	0	233.78	224.02	150.42	163.43	2	2	2	8.8	8.8	8.8	19.317	12.512	2727.2	3	E8NHJ5;E9AWZ6	E8NHJ5;E9AWZ6
Putative peptidase M20/M25/M40	78.92	157.01	292.42	92.858	0	0	2	2	2	6.1	6.1	6.1	51.682	12.309	3273.1	2	E9B3Z8	E9B3Z8
Uncharacterized protein	587.95	322.22	387.51	330.02	191.54	211.06	2	2	2	6.8	6.8	6.8	30.341	12.083	28201	5	E9AXT3	E9AXT3
Stress-inducible protein STI1 homolog	438.25	497.9	517.29	542.23	0	0	2	2	2	10.2	10.2	10.2	28.977	11.974	5519	3	E9ASC5	E9ASC5
Uncharacterized protein	74.676	73.592	64.956	45.433	0	67	2	2	2	1.9	1.9	1.9	108.73	11.969	10643	4	E9APZ2	E9APZ2
Uncharacterized protein	258.72	196.9	625.42	741.47	0	0	2	2	2	9.5	9.5	9.5	22.315	11.891	8681.1	3	E9APL2	E9APL2
Uncharacterized protein	0	0	446.04	306.13	788.23	459.6	2	2	2	2.3	2.3	2.3	96.957	11.888	7746.6	3	E9B384	E9B384
Putative acyl-CoA dehydrogenase	99.58	87.649	0	0	146.15	99.517	2	2	2	4.1	4.1	4.1	69.002	11.849	3824.9	2	E9B073	E9B073
Putative serine/threonine-protein kinase	124.54	54.036	0	44	215.44	151.45	2	2	2	3	3	3	56.248	11.762	3909.2	3	E9ALG7	E9ALG7
Putative electron-transfer-flavoprotein, alpha polypeptide	101.73	104.98	0	0	211.16	99.446	2	2	2	5.8	5.8	5.8	33.555	11.515	3244.4	2	E9AZT2	E9AZT2
Putative 40S ribosomal protein S11	697.34	356.77	671.42	276.63	0	0	2	2	2	15.6	15.6	15.6	16.326	11.386	15583	3	E9AUU6	E9AUU6
Putative 14-3-3 protein	0	0	57.303	109.36	204.47	273.88	2	2	2	7.5	7.5	7.5	29.147	11.354	7826	3	E9ANI1	E9ANI1
Tryparedoxin peroxidase	5111.7	5863.4	591.97	610.41	549.76	728.62	9	9	1	53.8	53.8	7	22.21	83.183	255700	23	E9AQA6;Q4VKK8	E9AQA6;Q4VKK8
Ribosomal protein L15	2077.1	855.82	1701.3	737.05	575.03	247.48	6	6	1	27.9	27.9	5.4	24.435	47.471	116640	12	E9B1D9	E9B1D9
Uncharacterized protein	180.7	211.07	93.074	93.074	0	0	1	1	1	2.6	2.6	2.6	56.465	23.027	7322.5	8	E9ASS2	E9ASS2
Putative 60S ribosomal protein L28	205.53	293.39	233.73	270.6	937.19	970.82	1	1	1	10.2	10.2	10.2	16.236	15.192	71096	3	E8NHE3	E8NHE3
Ubiquitin-conjugating enzyme-like protein	119.08	93.045	0	0	84.414	85.499	1	1	1	9.4	9.4	9.4	16.033	13.363	2881.8	2	E9API2	E9API2
Putative 40S ribosomal protein S33	0	0	152.69	70.257	108.23	99.558	1	1	1	13.8	13.8	13.8	9.7461	10.878	5027.8	2	E9AYE2	E9AYE2
60S acidic ribosomal protein P2	542.34	420.86	517.61	243.21	551.22	221.5	1	1	1	10.8	10.8	10.8	11	10.548	81202	3	E9AQB1	E9AQB1
Putative alanine aminotransferase	108.15	181.9	104.96	117.98	100.64	106.07	1	1	1	2.4	2.4	2.4	54.98	10.229	4845.1	3	E9ANZ0	E9ANZ0
Histone H4	0	157	197.93	312.89	99.487	173.24	6	1	1	56	12	12	11.272	9.6203	39011	4	E9AKM9;E9AUW4	E9AKM9
Histone H3	112.56	102.8	116.87	124.47	77.902	96.34	1	1	1	7.7	7.7	7.7	14.686	8.9867	4774.3	3	E9AN97	E9AN97
Mannose-6-phosphate isomerase	60.599	67.107	57.339	75.778	0	0	1	1	1	2.6	2.6	2.6	42.872	8.5697	2424.2	2	A7UFK1;A7UFK2;Q9GRS9;E9B2T4	A7UFK1;A7UFK2;Q9GRS9;E9B2T4
Putative Pyridoxal kinase	49.777	56.284	59.489	92.027	0	72	1	1	1	3.3	3.3	3.3	33.137	8.1251	3755	3	E9B0Q4;A0A075DMU1	E9B0Q4;A0A075DMU1
Putative isoleucyl-tRNA synthetase	0	50	88.78	56.242	49.777	56.284	1	1	1	1	1	1	125.76	8.0394	4293.2	3	E9ATZ6	E9ATZ6
Putative farnesyl pyrophosphate synthase	45.453	46.538	0	0	59.54	44.356	1	1	1	3.6	3.6	3.6	41.087	8.0044	2927.5	2	E9AVW8	E9AVW8
Uncharacterized protein	87.624	123.42	70.332	83.347	0	0	1	1	1	3	3	3	43.597	7.9967	2217.1	2	E9B6N5	E9B6N5
Sulfate transporter-like protein	8997.7	8304.6	25375	22617	28922	25988	1	1	1	0.4	0.4	0.4	215.86	7.8518	13198000	92	E9AZY8	E9AZY8
Elongation of fatty acids protein	113.65	97.385	106.11	62.724	0	0	1	1	1	5.3	5.3	5.3	32.498	7.5815	3752.7	2	E9APR1	E9APR1
Uncharacterized protein	3348.1	2747.2	49382	31655	1808.8	1471.5	1	1	1	0.5	0.5	0.5	209.82	7.0826	1400500	5	E9ASK3	E9ASK3
Sucrose-phosphate synthase-like protein	78.936	141.84	75.704	125.6	0	69	1	1	1	2.8	2.8	2.8	52.367	7.0064	4406.6	3	E9AQQ4;A0A0R6Y7I0;A0A0R6XPE8	E9AQQ4;A0A0R6Y7I0;A0A0R6XPE8
Putative ribosomal protein S29	0	0	264.18	165.48	182.95	134.15	1	1	1	14	14	14	6.6828	6.9973	7157.3	2	E9B042	E9B042
Putative heat shock protein	135.33	86.527	121.29	49.706	0	0	1	1	1	1.3	1.3	1.3	72.111	6.9072	2411.4	2	E9B478	E9B478
Uncharacterized protein	192.72	121.13	0	0	146.12	129.85	1	1	1	2.6	2.6	2.6	60.91	6.7934	6822.5	2	E9ASJ4	E9ASJ4
Meta 2 protein	0	0	114.64	188.39	99.603	65.981	1	1	1	3.2	3.2	3.2	48.184	6.7657	4779	2	Q8MTW1;E9AR60	Q8MTW1;E9AR60
60S ribosomal protein L37	0	0	304.27	158.93	195.96	133.05	1	1	1	11.8	11.8	11.8	9.1286	6.7418	8656.8	2	E9B736;E9B433	E9B736;E9B433
Uncharacterized protein	217.6	151.44	320.46	216.34	0	0	1	1	1	1.3	1.3	1.3	67.501	6.6393	4045	2	E9AX01	E9AX01
Uncharacterized protein	123.45	57.288	114.76	72.465	75.755	77.924	1	1	1	1.3	1.3	1.3	84.11	6.5537	7428.5	3	E9B3Q7	E9B3Q7
Uncharacterized protein	177.57	99.483	99.554	111.48	0	0	1	1	1	3.6	3.6	3.6	42.21	6.5433	3288.8	2	E9AMI0	E9AMI0
Uncharacterized protein	263.05	208.82	229.43	240.27	0	0	1	1	1	1.8	1.8	1.8	48.175	6.3653	7853	2	E9B694	E9B694
Uncharacterized protein	120.15	100.63	0	0	74.679	71.425	1	1	1	1.9	1.9	1.9	53.531	6.3269	2692.9	2	E9B2Q1	E9B2Q1
Adenylosuccinate synthetase	58.396	100.7	65.994	87.686	0	0	1	1	1	1.7	1.7	1.7	78.382	6.3107	2663.3	2	E9APE3	E9APE3
Uncharacterized protein	0	0	1099	641.28	391.95	227.09	1	1	1	1.8	1.8	1.8	101.04	6.2903	44457	3	E9APS8	E9APS8
Rab GDP dissociation inhibitor	453.34	570.47	0	0	340.88	369.08	1	1	1	1.8	1.8	1.8	49.863	6.2902	10676	2	E9ALK7	E9ALK7
Proteasome subunit alpha type	0	0	159.1	150.42	153.6	223.02	1	1	1	3.6	3.6	3.6	27.779	6.1753	3227.8	2	E9ANH0	E9ANH0
Putative oxidoreductase	438.31	443.73	289.84	475.31	0	0	1	1	1	2.4	2.4	2.4	36.277	6.1419	2627.9	2	P42865;E9ATK1	E9ATK1
Uncharacterized protein	290.18	163.28	0	0	123.39	107.13	1	1	1	3.6	3.6	3.6	251.28	6.0274	3468.6	2	E9B544	E9B544
Elongation factor-1	169.8	278.26	416.87	225.98	0	0	4	1	1	38.9	12.2	12.2	10.059	5.9913	8594.5	2	Q25224	Q25224
Uncharacterized protein	40.016	64.962	40.043	40.043	0	0	1	1	1	4.1	4.1	4.1	27.617	5.9769	3214	2	E9ANP7	E9ANP7
Glycosomal membrane like protein	129.87	134.2	100.6	148.32	63.781	129.94	1	1	1	3.2	3.2	3.2	23.853	5.9036	7115.6	3	E9AWK4	E9AWK4
Histone H4	1266.1	1380	1102.1	1773.5	5215.4	6148.2	6	6	0	56	56	0	11.272	133.89	223270	16	E9APZ8	E9APZ8
