# Supplementary material for: Quantitative Proteomics Reveals that Hsp90 Inhibition Dynamically Regulates Global Protein Synthesis in Leishmania mexicana
Source: mSystems. 2021 May 11;6(3):e00089-21. doi: 10.1128/mSystems.00089-21 (PMC8125071; doi:10.1128/mSystems.00089-21)
Supplement: TABLE S4 [file mSystems.00089-21-st004.xlsx]

## Sheet: Sheet1
Table S4. Targets of 17-mADAG identified by competitive AfBPP followed by iTRAQ labelling-based quantitative proteomics
	Replicate-1		Replicate-2		Replicate-3
	iTRAQ-115	iTRAQ-117	iTRAQ-115	iTRAQ-117	iTRAQ-115	iTRAQ-117
	17-mADAG+17AAG	17-mADAG	17-mADAG+17AAG	17-mADAG	17-mADAG+17AAG	17-mADAG
Protein name	Reporter intensity corrected 1 1	Reporter intensity corrected 2 1	Reporter intensity corrected 1 2	Reporter intensity corrected 2 2	Reporter intensity corrected 1 3	Reporter intensity corrected 2 3	Peptides	Razor + unique peptides	Unique peptides	Sequence coverage [%]	Unique + razor sequence coverage [%]	Unique sequence coverage [%]	Mol. weight [kDa]	Score	Intensity	MS/MS count	Razor + unique peptides 1	Razor + unique peptides 2	Razor + unique peptides 3	Unique peptides 1	Unique peptides 2	Unique peptides 3
Heat shock protein 83-1	225.9	492.71	759.68	1817.2	262.32	1459.5	14	14	14	21.1	21.1	21.1	80.572	172.19	89737	28	7	9	10	7	9	10
Putative heat-shock protein hsp70	198.06	193.72	549.5	807.64	22.728	99.644	11	11	11	19	19	19	71.24	136.57	36898	23	6	10	3	6	10	3
Tubulin alpha chain	197.98	268.47	693.49	910.41	196.87	292.31	7	7	7	13.5	13.5	13.5	60.184	112.39	66023	16	5	5	4	5	5	4
Histone H2B	1480.4	1587.8	1578.1	1451.2	974.97	1537.6	6	6	6	52.3	52.3	52.3	11.921	99.762	191290	13	4	4	4	4	4	4
Putative 40S ribosomal protein S9	510.38	918.19	338.31	736.36	183.67	475.42	8	8	8	33.3	33.3	33.3	22.099	93.107	76601	19	4	5	7	4	5	7
Putative ribosomal protein L27	3703.3	9966.3	2680.2	6171.5	1283.3	5972.2	9	9	9	48.5	48.5	48.5	15.43	91.302	784320	33	7	9	7	7	9	7
Tubulin beta chain	0	0	771.3	1090.2	113.61	141.81	9	9	9	20.3	20.3	20.3	46.244	85.292	33597	16	5	6	3	5	6	3
40S ribosomal protein S6	322.4	427.6	268.41	258.65	477.29	462.1	8	8	8	29.3	29.3	29.3	28.262	76.009	54183	11	3	3	5	3	3	5
Putative 40S ribosomal protein S17	1230.8	1954.2	1192.1	1654.2	485.53	1560.1	8	8	8	46.9	46.9	46.9	16.408	59.312	230180	24	7	6	6	7	6	6
Putative 60S ribosomal protein L34	831.09	907.01	906.72	1095.4	0	0	3	3	3	19.6	19.6	19.6	19.351	57.924	35209	14	2	3	0	2	3	0
Putative 60S ribosomal protein L13	492.38	532.51	188.26	232.73	284.59	319.3	6	6	6	32.3	32.3	32.3	24.745	53.519	36085	9	3	3	3	3	3	3
Elongation factor 1-alpha	303.02	317.11	2432.6	2679.9	82.219	334.5	7	7	7	14.8	14.8	14.8	46.22	51.509	14811	15	3	4	4	3	4	4
Splicing factor ptsr1-like protein	449	572.64	319.23	347.43	87.58	163.5	6	6	6	15.6	15.6	15.6	41.683	42.601	22494	8	3	4	1	3	4	1
Elongation factor 2	191.43	308.57	76.699	206.85	150.43	154.77	5	5	5	6	6	6	94.056	30.829	11794	7	3	2	2	3	2	2
Mkiaa0324 protein-like protein	33.428	146.23	223.39	814.49	30.275	249.31	3	3	3	5.2	5.2	5.2	56.471	25.559	9851.1	10	2	3	2	2	3	2
Putative histone H3 variant	300.8	363.7	222.87	291.2	85.38	193.84	3	3	3	16.6	16.6	16.6	16.554	21.809	47378	8	3	2	2	3	2	2
