# Supplementary material for: Quantitative Proteomics Reveals that Hsp90 Inhibition Dynamically Regulates Global Protein Synthesis in Leishmania mexicana
Source: mSystems. 2021 May 11;6(3):e00089-21. doi: 10.1128/mSystems.00089-21 (PMC8125071; doi:10.1128/mSystems.00089-21)
Supplement: TABLE S5 [file mSystems.00089-21-st005.xlsx]

## Sheet: Sheet1
Differential proteomic MS profiling of effect of tanespimycin treatment on L. mexicana promastigote proteome
Replicate 1	Replicate 2	Replicate 3	Replicate 1	Replicate 2	Replicate 3
DMSO treatment			Tanespimycin treatment
LFQ intensity D1	LFQ intensity D2	LFQ intensity D3	LFQ intensity T1	LFQ intensity T2	LFQ intensity T3	Peptides	Razor + unique peptides	Unique peptides	Sequence coverage [%]	Unique + razor sequence coverage [%]	Unique sequence coverage [%]	Mol. weight [kDa]	Score	Intensity	MS/MS count	Razor + unique peptides D1	Razor + unique peptides D2	Razor + unique peptides D3	Razor + unique peptides T1	Razor + unique peptides T2	Razor + unique peptides T3	Unique peptides D1	Unique peptides D2	Unique peptides D3	Unique peptides T1	Unique peptides T2	Unique peptides T3	Protein IDs	Majority protein IDs	Fasta headers
21.9712	22.0211	22.0657	27.0792	27.1349	27.0974	33	33	33	41.7	41.7	41.7	80.572	323.31	463660000	310	22	24	23	28	26	25	22	24	23	28	26	25	E9B3L2;P27741	E9B3L2;P27741	tr|E9B3L2|E9B3L2_LEIMU Heat shock protein 83-1 OS=Leishmania mexicana (strain MHOM/GT/2001/U1103) OX=929439 GN=LMXM_32_0312 PE=3 SV=1;sp|P27741|HSP83_LEIAM Heat shock protein 83 OS=Leishmania amazonensis OX=5659 GN=HSP83 PE=3 SV=1
22.6528	22.6217	22.736	25.2889	25.2146	25.1229	32	32	32	45.2	45.2	45.2	94.056	323.31	142550000	309	26	28	28	26	29	25	26	28	28	26	29	25	E9ASD6	E9ASD6	tr|E9ASD6|E9ASD6_LEIMU Elongation factor 2 OS=Leishmania mexicana (strain MHOM/GT/2001/U1103) OX=929439 GN=LMXM_36_0180 PE=4 SV=1
21.5104	21.4795	21.6527	23.1966	24.2086	22.7242	26	26	26	26.5	26.5	26.5	114.65	323.31	43580000	130	20	20	18	12	10	16	20	20	18	12	10	16	E9AQA0	E9AQA0	tr|E9AQA0|E9AQA0_LEIMU NAD-specific glutamate dehydrogenase OS=Leishmania mexicana (strain MHOM/GT/2001/U1103) OX=929439 GN=LMXM_15_1010 PE=3 SV=1
23.4094	23.5745	23.6239	26.8235	26.9565	26.6777	22	22	22	53.6	53.6	53.6	46.22	323.31	367150000	383	19	20	19	19	17	19	19	20	19	19	17	19	I3V666;E9ARD0;E9ARD5;W6A238;A0A0K0TMW6;E9ARD3;E9ARD4;Q25224;E9ARD6	I3V666;E9ARD0;E9ARD5;W6A238;A0A0K0TMW6	tr|I3V666|I3V666_LEIME Elongation factor 1-alpha (Fragment) OS=Leishmania mexicana OX=5665 PE=3 SV=1;tr|E9ARD0|E9ARD0_LEIMU Elongation factor 1-alpha OS=Leishmania mexicana (strain MHOM/GT/2001/U1103) OX=929439 GN=LMXM_17_0080 PE=3 SV=1;tr|E9ARD5|E9ARD5_LE
22.4579	22.5122	22.56	24.5423	25.3286	25.4105	22	22	22	36.9	36.9	36.9	68.714	323.31	119940000	144	18	18	17	16	18	14	18	18	17	16	18	14	Q25310;E9AQV6;H6VTT3;E9AQV5	Q25310;E9AQV6;H6VTT3	tr|Q25310|Q25310_LEIME Paraflagellar rod protein 2C OS=Leishmania mexicana mexicana OX=44270 GN=PFR-2C PE=4 SV=1;tr|E9AQV6|E9AQV6_LEIMU Paraflagellar rod protein 2C OS=Leishmania mexicana (strain MHOM/GT/2001/U1103) OX=929439 GN=LMXM_16_1430 PE=4 SV=1;tr|H
22.4477	22.437	22.5352	21.4329	25.6046	26.44	20	20	20	31.8	31.8	31.8	68.976	323.31	145550000	179	17	17	16	15	15	12	17	17	16	15	15	12	Q86PL4;E9ALP8;E9ALP7;Q86PL5	Q86PL4;E9ALP8;E9ALP7;Q86PL5	tr|Q86PL4|Q86PL4_LEIME Paraflagellar rod protein 1D OS=Leishmania mexicana OX=5665 GN=PFR1D PE=4 SV=1;tr|E9ALP8|E9ALP8_LEIMU Putative paraflagellar rod protein 1D OS=Leishmania mexicana (strain MHOM/GT/2001/U1103) OX=929439 GN=LMXM_08_29_1750 PE=4 SV=1;tr|
20.2453	20.3914	20.3167	21.5624	21.5833	22.0347	20	20	20	32.4	32.4	32.4	71.792	323.31	17282000	138	17	13	13	13	12	12	17	13	13	13	12	12	E9AZT9	E9AZT9	tr|E9AZT9|E9AZT9_LEIMU Putative glucose-regulated protein 78 OS=Leishmania mexicana (strain MHOM/GT/2001/U1103) OX=929439 GN=LMXM_28_1200 PE=3 SV=1
20.1717	20.5872	20.2104	19.9214	21.6792	21.5334	18	18	18	22.8	22.8	22.8	97.47	142.17	11809000	94	16	15	13	9	14	9	16	15	13	9	14	9	E9ARI8	E9ARI8	tr|E9ARI8|E9ARI8_LEIMU Aconitate hydratase OS=Leishmania mexicana (strain MHOM/GT/2001/U1103) OX=929439 GN=LMXM_18_0510 PE=3 SV=1
18.6467	NaN	18.6403	NaN	20.5057	19.5482	18	18	18	11.8	11.8	11.8	191.23	303.48	3162100	29	9	5	10	6	6	8	9	5	10	6	6	8	E9AST4	E9AST4	tr|E9AST4|E9AST4_LEIMU Clathrin heavy chain OS=Leishmania mexicana (strain MHOM/GT/2001/U1103) OX=929439 GN=LMXM_36_1630 PE=3 SV=1
19.2316	18.8445	19.0018	21.3534	20.4366	20.756	18	18	18	35.6	35.6	35.6	60.813	161.41	7039300	44	10	11	10	11	9	9	10	11	10	11	9	9	E9AUA1;Q86N96	E9AUA1	tr|E9AUA1|E9AUA1_LEIMU 2,3-bisphosphoglycerate-independent phosphoglycerate mutase OS=Leishmania mexicana (strain MHOM/GT/2001/U1103) OX=929439 GN=LMXM_36_6650 PE=4 SV=1
17.6251	17.5834	17.5817	17.8411	17.6716	19.3132	19	19	18	4.5	4.5	4.3	536.54	77.42	1661000	30	6	12	8	9	6	6	5	11	7	8	5	6	E9AXH6	E9AXH6	tr|E9AXH6|E9AXH6_LEIMU Putative dynein heavy chain OS=Leishmania mexicana (strain MHOM/GT/2001/U1103) OX=929439 GN=LMXM_25_0980 PE=4 SV=1
20.0927	20.0641	20.0821	22.5995	20.7636	21.7369	18	18	18	36.2	36.2	36.2	71.735	303.42	15009000	53	13	16	11	5	10	6	13	16	11	5	10	6	E9B573	E9B573	tr|E9B573|E9B573_LEIMU Regulatory subunit of protein kinase a-like protein OS=Leishmania mexicana (strain MHOM/GT/2001/U1103) OX=929439 GN=LMXM_33_2820 PE=4 SV=1
23.6256	23.8397	23.7424	26.7491	27.033	26.3081	17	17	17	33.4	33.4	33.4	60.184	323.31	504270000	676	15	14	16	13	12	14	15	14	16	13	12	14	E9AP62;E8NHR0;E8NHQ9	E9AP62;E8NHR0	tr|E9AP62|E9AP62_LEIMU Tubulin alpha chain OS=Leishmania mexicana (strain MHOM/GT/2001/U1103) OX=929439 GN=LMXM_13_0280 PE=3 SV=1;tr|E8NHR0|E8NHR0_LEIMU Tubulin alpha chain (Fragment) OS=Leishmania mexicana (strain MHOM/GT/2001/U1103) OX=929439 GN=LmxM_13_
18.4866	18.0052	17.9852	18.6983	19.7794	17.5548	17	17	17	4	4	4	530.22	113.98	2283400	28	11	7	8	5	5	4	11	7	8	5	5	4	E9API9	E9API9	tr|E9API9|E9API9_LEIMU Putative dynein heavy chain OS=Leishmania mexicana (strain MHOM/GT/2001/U1103) OX=929439 GN=LMXM_13_1650 PE=4 SV=1
18.8825	18.7829	18.7383	NaN	NaN	18.5805	16	16	16	29.4	29.4	29.4	62.095	136.58	3083000	33	11	10	11	6	6	5	11	10	11	6	6	5	E9AMI1	E9AMI1	tr|E9AMI1|E9AMI1_LEIMU Stress-induced protein sti1 OS=Leishmania mexicana (strain MHOM/GT/2001/U1103) OX=929439 GN=LMXM_08_1110 PE=4 SV=1
21.2875	21.3573	21.37	24.0584	24.6502	23.6701	16	16	16	41.7	41.7	41.7	46.145	323.31	66742000	247	14	15	15	12	13	13	14	15	15	12	13	13	E9APW3;Q3HL75	E9APW3	tr|E9APW3|E9APW3_LEIMU Enolase OS=Leishmania mexicana (strain MHOM/GT/2001/U1103) OX=929439 GN=LMXM_14_1160 PE=3 SV=1
19.904	19.8797	20.0379	20.3979	21.5729	21.9905	16	16	16	42.3	42.3	42.3	57.284	323.31	11834000	126	14	13	13	7	6	8	14	13	13	7	6	8	E9AU20	E9AU20	tr|E9AU20|E9AU20_LEIMU Uncharacterized protein OS=Leishmania mexicana (strain MHOM/GT/2001/U1103) OX=929439 GN=LMXM_36_5850 PE=4 SV=1
18.8802	18.9965	18.8327	NaN	20.4779	NaN	16	16	16	34.1	34.1	34.1	46.926	36.103	4467100	28	6	12	8	6	8	3	6	12	8	6	8	3	E9AZ25	E9AZ25	tr|E9AZ25|E9AZ25_LEIMU Uncharacterized protein OS=Leishmania mexicana (strain MHOM/GT/2001/U1103) OX=929439 GN=LMXM_27_1220 PE=4 SV=1
20.1613	20.1603	20.1212	23.2771	23.2561	23.0431	15	15	15	33.9	33.9	33.9	47.871	157.88	31481000	119	10	11	10	13	8	9	10	11	10	13	8	9	E9ATH3	E9ATH3	tr|E9ATH3|E9ATH3_LEIMU Adenosylhomocysteinase OS=Leishmania mexicana (strain MHOM/GT/2001/U1103) OX=929439 GN=LMXM_36_3910 PE=3 SV=1
19.8115	19.8388	19.983	21.3097	21.4124	21.0271	15	15	15	30.1	30.1	30.1	60.23	158.79	10404000	51	10	9	12	8	6	8	10	9	12	8	6	8	E9AWE0	E9AWE0	tr|E9AWE0|E9AWE0_LEIMU T-complex protein 1 subunit gamma OS=Leishmania mexicana (strain MHOM/GT/2001/U1103) OX=929439 GN=LMXM_23_1220 PE=3 SV=1
19.7962	19.805	19.8961	20.2761	20.5304	20.2924	15	15	15	42.9	42.9	42.9	49.079	132.06	6911700	67	13	14	10	10	7	8	13	14	10	10	7	8	E9B0B3	E9B0B3	tr|E9B0B3|E9B0B3_LEIMU Glutamate dehydrogenase OS=Leishmania mexicana (strain MHOM/GT/2001/U1103) OX=929439 GN=LMXM_28_2910 PE=3 SV=1
22.8196	23.152	22.7399	25.9783	25.921	26.1751	16	16	15	39.6	39.6	37.4	39.123	323.31	224320000	185	12	15	15	14	14	10	11	14	14	13	13	9	E9B170;Q27890;A0A0R6HXP6;A0A1L6CBU2	E9B170;Q27890;A0A0R6HXP6;A0A1L6CBU2	tr|E9B170|E9B170_LEIMU Glyceraldehyde-3-phosphate dehydrogenase OS=Leishmania mexicana (strain MHOM/GT/2001/U1103) OX=929439 GN=LMXM_29_2980 PE=3 SV=1;sp|Q27890|G3PG_LEIME Glyceraldehyde-3-phosphate dehydrogenase, glycosomal OS=Leishmania mexicana OX=5665
19.7922	19.5323	19.7242	NaN	20.6877	21.6189	14	14	14	32.3	32.3	32.3	42.21	323.31	9581600	42	8	12	10	5	6	8	8	12	10	5	6	8	E9AMI0	E9AMI0	tr|E9AMI0|E9AMI0_LEIMU Uncharacterized protein OS=Leishmania mexicana (strain MHOM/GT/2001/U1103) OX=929439 GN=LMXM_08_1100 PE=4 SV=1
18.9118	18.9588	19.0835	23.0334	21.1806	23.5179	14	14	14	16.4	16.4	16.4	91.953	180.58	24106000	55	10	6	9	8	10	8	10	6	9	8	10	8	E9ARS1	E9ARS1	tr|E9ARS1|E9ARS1_LEIMU Putative heat shock protein OS=Leishmania mexicana (strain MHOM/GT/2001/U1103) OX=929439 GN=LMXM_18_1370 PE=3 SV=1
19.1344	19.0875	19.3565	19.7759	21.3683	19.9857	14	14	14	26.8	26.8	26.8	70.599	323.31	6255500	73	11	12	13	7	6	11	11	12	13	7	6	11	E9AYA3;Q25329	E9AYA3	tr|E9AYA3|E9AYA3_LEIMU Heat shock protein 70-related protein OS=Leishmania mexicana (strain MHOM/GT/2001/U1103) OX=929439 GN=LMXM_26_1240 PE=3 SV=1
19.3679	20.0015	19.6457	NaN	NaN	19.9472	14	14	14	21.5	21.5	21.5	89.474	265.24	6756200	57	7	11	8	8	5	7	7	11	8	8	5	7	E9AYH6	E9AYH6	tr|E9AYH6|E9AYH6_LEIMU Uncharacterized protein OS=Leishmania mexicana (strain MHOM/GT/2001/U1103) OX=929439 GN=LMXM_26_1960 PE=4 SV=1
18.3063	18.3814	18.3407	NaN	17.3761	NaN	14	14	14	15.7	15.7	15.7	102.25	98.418	1545400	32	8	10	7	4	7	5	8	10	7	4	7	5	E9B2L9	E9B2L9	tr|E9B2L9|E9B2L9_LEIMU Uncharacterized protein OS=Leishmania mexicana (strain MHOM/GT/2001/U1103) OX=929439 GN=LMXM_31_0950 PE=4 SV=1
20.9506	20.8583	20.7484	22.109	20.2769	23.3947	14	14	14	30.9	30.9	30.9	56.275	323.31	22674000	68	12	12	13	8	7	10	12	12	13	8	7	10	E9B483	E9B483	tr|E9B483|E9B483_LEIMU Uncharacterized protein OS=Leishmania mexicana (strain MHOM/GT/2001/U1103) OX=929439 GN=LMXM_32_2440 PE=4 SV=1
19.0411	19.4017	19.2223	20.3694	20.6816	20.3479	15	15	14	14.6	14.6	13.9	123.03	170.65	5916900	46	12	9	10	7	7	8	11	8	9	7	7	8	E9B5Z7	E9B5Z7	tr|E9B5Z7|E9B5Z7_LEIMU Putative NADH-dependent fumarate reductase OS=Leishmania mexicana (strain MHOM/GT/2001/U1103) OX=929439 GN=LMXM_34_1180 PE=4 SV=1
20.0672	19.9125	20.1757	20.7804	20.3715	22.4394	14	14	14	26.4	26.4	26.4	65.219	102.12	11314000	34	8	10	10	8	6	6	8	10	10	8	6	6	E9B6U3	E9B6U3	tr|E9B6U3|E9B6U3_LEIMU Polyadenylate-binding protein OS=Leishmania mexicana (strain MHOM/GT/2001/U1103) OX=929439 GN=LMXM_34_4130 PE=3 SV=1
17.8246	17.1038	17.1616	NaN	NaN	17.9661	13	13	13	32.6	32.6	32.6	70.815	209.38	959500	28	9	4	6	5	4	4	9	4	6	5	4	4	E9AJJ4	E9AJJ4	tr|E9AJJ4|E9AJJ4_LEIMU Uncharacterized protein OS=Leishmania mexicana (strain MHOM/GT/2001/U1103) OX=929439 GN=LMXM_02_0310 PE=4 SV=1
19.7556	20.1268	20.1071	17.5176	NaN	21.2835	13	13	13	32.1	32.1	32.1	58.555	127.11	6274500	32	7	11	10	8	6	3	7	11	10	8	6	3	E9AJY9	E9AJY9	tr|E9AJY9|E9AJY9_LEIMU Uncharacterized protein OS=Leishmania mexicana (strain MHOM/GT/2001/U1103) OX=929439 GN=LMXM_04_0050 PE=4 SV=1
22.1126	22.1288	22.1808	24.5103	24.2747	24.2199	13	13	13	41.8	41.8	41.8	40.833	323.31	74762000	90	11	12	12	9	9	7	11	12	12	9	9	7	E9ASP6;Q9U5N6	E9ASP6	tr|E9ASP6|E9ASP6_LEIMU Fructose-bisphosphate aldolase OS=Leishmania mexicana (strain MHOM/GT/2001/U1103) OX=929439 GN=LMXM_36_1260 PE=3 SV=1
19.3507	18.6145	17.794	19.5653	20.1327	21.0849	13	13	13	17.5	17.5	17.5	86.887	106	5141800	29	7	7	6	7	6	7	7	7	6	7	6	7	E9ASQ6	E9ASQ6	tr|E9ASQ6|E9ASQ6_LEIMU Transitional endoplasmic reticulum ATPase,putative OS=Leishmania mexicana (strain MHOM/GT/2001/U1103) OX=929439 GN=LMXM_36_1370 PE=4 SV=1
18.9159	17.9758	18.518	21.4218	19.5074	21.415	13	13	13	18.2	18.2	18.2	105.88	305.84	6685100	38	5	9	8	6	8	4	5	9	8	6	8	4	E9ATU4	E9ATU4	tr|E9ATU4|E9ATU4_LEIMU Uncharacterized protein OS=Leishmania mexicana (strain MHOM/GT/2001/U1103) OX=929439 GN=LMXM_36_5100 PE=4 SV=1
20.5388	20.5629	20.6145	23.47	22.9184	22.7306	13	13	13	19.5	19.5	19.5	71.827	323.31	29404000	95	9	11	9	7	9	9	9	11	9	7	9	9	Q8MPM3;E9AX52	Q8MPM3;E9AX52	tr|Q8MPM3|Q8MPM3_LEIME Transketolase OS=Leishmania mexicana mexicana OX=44270 GN=TKT PE=1 SV=1;tr|E9AX52|E9AX52_LEIMU Transketolase OS=Leishmania mexicana (strain MHOM/GT/2001/U1103) OX=929439 GN=LMXM_24_2060 PE=3 SV=1
18.715	18.4539	18.3437	20.1572	23.0785	18.4371	13	13	13	41.4	41.4	41.4	43.566	177.89	10835000	47	9	8	8	10	6	8	9	8	8	10	6	8	E9AZE9	E9AZE9	tr|E9AZE9|E9AZE9_LEIMU Putative heat shock protein DNAJ OS=Leishmania mexicana (strain MHOM/GT/2001/U1103) OX=929439 GN=LMXM_27_2400 PE=3 SV=1
19.8444	19.5658	19.4474	NaN	20.4203	NaN	13	13	13	16.2	16.2	16.2	86.106	47.242	6518200	42	8	11	10	6	9	3	8	11	10	6	9	3	E9B1E9	E9B1E9	tr|E9B1E9|E9B1E9_LEIMU Putative 5-methyltetrahydropteroyltriglutamate--homocyst ei nemethyltransferase OS=Leishmania mexicana (strain MHOM/GT/2001/U1103) OX=929439 GN=LMXM_30_0010 PE=3 SV=1
19.917	20.0996	20.1056	20.4955	19.1521	NaN	13	13	13	25.7	25.7	25.7	67.786	212.18	7473900	64	9	11	10	7	5	8	9	11	10	7	5	8	E9B2G1	E9B2G1	tr|E9B2G1|E9B2G1_LEIMU Putative ATP-dependent RNA helicase OS=Leishmania mexicana (strain MHOM/GT/2001/U1103) OX=929439 GN=LMXM_31_0400 PE=3 SV=1
20.4885	20.6221	20.4933	21.5504	19.9253	21.7295	13	13	13	19.7	19.7	19.7	96.957	323.31	12102000	49	10	10	9	8	6	6	10	10	9	8	6	6	E9B384	E9B384	tr|E9B384|E9B384_LEIMU Uncharacterized protein OS=Leishmania mexicana (strain MHOM/GT/2001/U1103) OX=929439 GN=LMXM_31_3010 PE=4 SV=1
18.8244	18.5947	18.9167	20.2192	18.9777	20.9243	13	13	13	24.7	24.7	24.7	59.189	126.38	5387800	31	7	6	9	7	4	5	7	6	9	7	4	5	E9B3B0	E9B3B0	tr|E9B3B0|E9B3B0_LEIMU Putative chaperonin alpha subunit OS=Leishmania mexicana (strain MHOM/GT/2001/U1103) OX=929439 GN=LMXM_31_3270 PE=3 SV=1
19.0757	19.0976	19.1507	NaN	20.4087	NaN	13	13	13	28.1	28.1	28.1	56.957	119.85	5061700	57	9	11	10	6	7	6	9	11	10	6	7	6	E9B493	E9B493	tr|E9B493|E9B493_LEIMU Putative carboxypeptidase OS=Leishmania mexicana (strain MHOM/GT/2001/U1103) OX=929439 GN=LMXM_32_2540 PE=4 SV=1
19.0528	18.9784	18.9641	20.8986	NaN	NaN	13	13	13	21.6	21.6	21.6	89.729	121.44	3915500	24	4	7	9	3	3	6	4	7	9	3	3	6	E9B620	E9B620	tr|E9B620|E9B620_LEIMU Putative threonyl-tRNA synthetase OS=Leishmania mexicana (strain MHOM/GT/2001/U1103) OX=929439 GN=LMXM_34_1410 PE=3 SV=1
17.6145	17.5582	17.61	18.6355	NaN	NaN	13	13	13	16.4	16.4	16.4	100.88	242.27	2363900	39	6	8	9	5	6	7	6	8	9	5	6	7	E9B6I9	E9B6I9	tr|E9B6I9|E9B6I9_LEIMU Putative ATP-dependent RNA helicase OS=Leishmania mexicana (strain MHOM/GT/2001/U1103) OX=929439 GN=LMXM_34_3100 PE=4 SV=1
17.1682	NaN	NaN	18.5378	NaN	17.6376	12	12	12	6.9	6.9	6.9	230.86	24.077	1094000	12	5	5	4	5	2	3	5	5	4	5	2	3	E9AJV2	E9AJV2	tr|E9AJV2|E9AJV2_LEIMU Uncharacterized protein OS=Leishmania mexicana (strain MHOM/GT/2001/U1103) OX=929439 GN=LMXM_03_0690 PE=4 SV=1
19.9005	19.8417	19.9755	21.7448	20.7691	20.4793	12	12	12	24.9	24.9	24.9	52.907	139.77	9976400	65	7	11	10	6	6	5	7	11	10	6	6	5	E9ANF6;A0A0C5D115	E9ANF6	tr|E9ANF6|E9ANF6_LEIMU Putative seryl-tRNA synthetase OS=Leishmania mexicana (strain MHOM/GT/2001/U1103) OX=929439 GN=LMXM_11_0100 PE=4 SV=1
19.9525	20.1701	20.1847	22.5521	22.9423	22.6003	12	12	12	31.7	31.7	31.7	44.097	57.222	23324000	81	11	11	8	6	8	6	11	11	8	6	8	6	E9AT73	E9AT73	tr|E9AT73|E9AT73_LEIMU Succinate--CoA ligase [ADP-forming] subunit beta, mitochondrial OS=Leishmania mexicana (strain MHOM/GT/2001/U1103) OX=929439 GN=LMXM_36_2950 PE=3 SV=1
19.0792	18.3959	19.0086	NaN	18.0501	19.6883	12	12	12	18	18	18	70.262	29.518	2604900	31	10	9	9	1	6	7	10	9	9	1	6	7	E9ATG6	E9ATG6	tr|E9ATG6|E9ATG6_LEIMU Putative glycyl tRNA synthetase OS=Leishmania mexicana (strain MHOM/GT/2001/U1103) OX=929439 GN=LMXM_36_3840 PE=4 SV=1
19.3433	19.3488	18.9855	20.8482	NaN	20.0105	12	12	12	23.8	23.8	23.8	59.705	176.27	7504000	31	6	6	8	4	3	6	6	6	8	4	3	6	E9AV93	E9AV93	tr|E9AV93|E9AV93_LEIMU T-complex protein 1 subunit delta OS=Leishmania mexicana (strain MHOM/GT/2001/U1103) OX=929439 GN=LMXM_21_1090 PE=3 SV=1
18.6618	18.4752	18.0508	20.4362	21.1293	20.6576	12	12	12	28.6	28.6	28.6	48.444	179.6	6028800	32	4	8	6	7	9	3	4	8	6	7	9	3	E9AW08	E9AW08	tr|E9AW08|E9AW08_LEIMU Uncharacterized protein OS=Leishmania mexicana (strain MHOM/GT/2001/U1103) OX=929439 GN=LMXM_23_0080 PE=4 SV=1
19.6988	19.523	19.7346	21.7442	21.2561	21.1575	12	12	12	22.1	22.1	22.1	62.562	203.25	10374000	46	11	8	9	5	7	4	11	8	9	5	7	4	E9AWR7	E9AWR7	tr|E9AWR7|E9AWR7_LEIMU Malic enzyme OS=Leishmania mexicana (strain MHOM/GT/2001/U1103) OX=929439 GN=LMXM_24_0761 PE=3 SV=1
20.4197	20.5408	20.5865	22.0428	22.8655	21.158	12	12	12	31.5	31.5	31.5	53.07	323.31	18287000	152	12	11	10	9	9	7	12	11	10	9	9	7	E9AXJ7;E9AXJ6	E9AXJ7;E9AXJ6	tr|E9AXJ7|E9AXJ7_LEIMU ATP synthase subunit beta OS=Leishmania mexicana (strain MHOM/GT/2001/U1103) OX=929439 GN=LMXM_25_1180 PE=3 SV=1;tr|E9AXJ6|E9AXJ6_LEIMU ATP synthase subunit beta OS=Leishmania mexicana (strain MHOM/GT/2001/U1103) OX=929439 GN=LMXM_25
17.4875	17.3812	17.5605	16.934	18.514	17.0638	12	12	12	10.7	10.7	10.7	146.85	160.39	1159700	25	7	4	7	5	5	4	7	4	7	5	5	4	E9B4S1;Q9XXU8	E9B4S1;Q9XXU8	tr|E9B4S1|E9B4S1_LEIMU p-glycoprotein OS=Leishmania mexicana (strain MHOM/GT/2001/U1103) OX=929439 GN=LMXM_33_0990 PE=4 SV=1;tr|Q9XXU8|Q9XXU8_LEIAM LAMDR1 OS=Leishmania amazonensis OX=5659 GN=LaMDR1 PE=4 SV=1
19.5154	19.579	19.5488	22.5849	20.3829	20.5635	12	12	12	26.9	26.9	26.9	54.641	105.93	10758000	66	10	11	11	7	6	7	10	11	11	7	6	7	E9B617	E9B617	tr|E9B617|E9B617_LEIMU Mitochondrial processing peptidase, beta subunit,putative,metallo-peptidase, Clan ME, Family M16 OS=Leishmania mexicana (strain MHOM/GT/2001/U1103) OX=929439 GN=LMXM_34_1380 PE=4 SV=1
19.8036	20.7091	20.524	22.8998	NaN	21.1124	11	11	11	37.2	37.2	37.2	42.092	289.42	15673000	75	7	7	9	5	7	6	7	7	9	5	7	6	C6KJE2;C6KJD6;C6KJD5;E9AKA4	C6KJE2;C6KJD6;C6KJD5;E9AKA4	tr|C6KJE2|C6KJE2_LEIAM Actin OS=Leishmania amazonensis OX=5659 PE=3 SV=1;tr|C6KJD6|C6KJD6_LEIME Actin OS=Leishmania mexicana OX=5665 PE=3 SV=1;tr|C6KJD5|C6KJD5_LEIME Actin OS=Leishmania mexicana OX=5665 PE=3 SV=1;tr|E9AKA4|E9AKA4_LEIMU Actin OS=Leishmania
19.9302	19.7652	19.8997	20.1192	20.293	22.5821	11	11	11	16.6	16.6	16.6	79.84	211.21	11417000	77	9	7	9	7	6	8	9	7	9	7	6	8	E8NHG6;E8NHQ2;E8NHG3	E8NHG6;E8NHQ2	tr|E8NHG6|E8NHG6_LEIMU Uncharacterized protein LmxM_30_0440_1 OS=Leishmania mexicana (strain MHOM/GT/2001/U1103) OX=929439 GN=LmxM_30_0440_1 PE=3 SV=1;tr|E8NHQ2|E8NHQ2_LEIMU WGS CADB00000000 data, contig 8 OS=Leishmania mexicana (strain MHOM/GT/2001/U1103)
18.6827	18.6507	18.5739	20.4553	NaN	NaN	11	11	11	17.1	17.1	17.1	76.898	152.64	4222500	27	4	8	8	5	5	3	4	8	8	5	5	3	E9ALK3	E9ALK3	tr|E9ALK3|E9ALK3_LEIMU Putative GTP-binding protein OS=Leishmania mexicana (strain MHOM/GT/2001/U1103) OX=929439 GN=LMXM_08_29_2200 PE=3 SV=1
20.2895	19.9563	20.0009	20.6492	23.4486	20.9402	11	11	11	23.9	23.9	23.9	48.403	120.59	18024000	59	8	9	7	7	7	6	8	9	7	7	7	6	E9AN39	E9AN39	tr|E9AN39|E9AN39_LEIMU Isocitrate dehydrogenase [NADP] OS=Leishmania mexicana (strain MHOM/GT/2001/U1103) OX=929439 GN=LMXM_10_0290 PE=3 SV=1
19.3126	18.9201	19.02	20.6245	21.196	21.3005	11	11	11	23.8	23.8	23.8	50.193	91.682	7727500	41	9	6	10	5	8	6	9	6	10	5	8	6	E9ARK7;E9ARK6	E9ARK7;E9ARK6	tr|E9ARK7|E9ARK7_LEIMU Citrate synthase OS=Leishmania mexicana (strain MHOM/GT/2001/U1103) OX=929439 GN=LMXM_18_0670 PE=3 SV=1;tr|E9ARK6|E9ARK6_LEIMU Citrate synthase OS=Leishmania mexicana (strain MHOM/GT/2001/U1103) OX=929439 GN=LMXM_18_0680 PE=3 SV=1
19.9412	20.1679	20.1435	21.4601	22.5281	20.2769	11	11	11	30.5	30.5	30.5	47.152	323.31	13198000	51	10	7	8	7	7	6	10	7	8	7	7	6	E9AVQ7	E9AVQ7	tr|E9AVQ7|E9AVQ7_LEIMU Uncharacterized protein OS=Leishmania mexicana (strain MHOM/GT/2001/U1103) OX=929439 GN=LMXM_22_0730 PE=4 SV=1
18.6239	18.6715	18.7143	16.652	NaN	NaN	11	11	11	12.3	12.3	12.3	106.16	123.63	2346000	25	8	9	6	3	4	5	8	9	6	3	4	5	E9AVY6	E9AVY6	tr|E9AVY6|E9AVY6_LEIMU Alanine--tRNA ligase OS=Leishmania mexicana (strain MHOM/GT/2001/U1103) OX=929439 GN=LMXM_22_1540 PE=3 SV=1
19.5209	19.5602	19.2366	16.8391	21.672	NaN	11	11	11	18.8	18.8	18.8	63.357	50.068	6469500	35	6	8	7	5	4	3	6	8	7	5	4	3	E9AWR8	E9AWR8	tr|E9AWR8|E9AWR8_LEIMU Putative malic enzyme OS=Leishmania mexicana (strain MHOM/GT/2001/U1103) OX=929439 GN=LMXM_24_0770 PE=4 SV=1
19.176	19.167	19.0685	NaN	NaN	21.9434	11	11	11	24.4	24.4	24.4	54.259	55.956	6971800	37	8	6	8	5	3	4	8	6	8	5	3	4	E9AXJ1	E9AXJ1	tr|E9AXJ1|E9AXJ1_LEIMU Aldehyde dehydrogenase, mitochondrial OS=Leishmania mexicana (strain MHOM/GT/2001/U1103) OX=929439 GN=LMXM_25_1120 PE=3 SV=1
18.9547	19.1445	18.8171	21.697	20.4607	20.3564	10	10	10	16	16	16	86.817	236.57	7445600	43	5	9	6	8	7	4	5	9	6	8	7	4	E9AM02	E9AM02	tr|E9AM02|E9AM02_LEIMU Putative lipophosphoglycan biosynthetic protein OS=Leishmania mexicana (strain MHOM/GT/2001/U1103) OX=929439 GN=LMXM_08_29_0760 PE=3 SV=1
17.3364	17.8443	17.5313	NaN	NaN	19.1205	10	10	10	20.3	20.3	20.3	65.756	38.328	1737300	14	6	4	4	2	4	2	6	4	4	2	4	2	E9AML1	E9AML1	tr|E9AML1|E9AML1_LEIMU Uncharacterized protein OS=Leishmania mexicana (strain MHOM/GT/2001/U1103) OX=929439 GN=LMXM_09_0100 PE=4 SV=1
20.4056	20.5477	20.4255	23.274	21.2825	21.7985	10	10	10	22.3	22.3	22.3	46.201	323.31	19452000	34	7	7	7	5	5	4	7	7	7	5	5	4	E9AMU9;E9B3Z0	E9AMU9	tr|E9AMU9|E9AMU9_LEIMU Elongation factor-1 gamma OS=Leishmania mexicana (strain MHOM/GT/2001/U1103) OX=929439 GN=LMXM_09_0970 PE=4 SV=1
18.4862	18.4534	18.6428	18.7962	19.2773	NaN	10	10	10	20.9	20.9	20.9	67.39	141.48	2639700	35	5	7	9	4	5	3	5	7	9	4	5	3	E9AMV3	E9AMV3	tr|E9AMV3|E9AMV3_LEIMU Uncharacterized protein OS=Leishmania mexicana (strain MHOM/GT/2001/U1103) OX=929439 GN=LMXM_09_1010 PE=4 SV=1
18.547	18.6201	18.4922	19.7741	19.6357	19.7617	10	10	10	14	14	14	101.01	184.4	3920900	53	8	8	8	5	6	7	8	8	8	5	6	7	E9ANP4	E9ANP4	tr|E9ANP4|E9ANP4_LEIMU Pyruvate, phosphate dikinase OS=Leishmania mexicana (strain MHOM/GT/2001/U1103) OX=929439 GN=LMXM_11_1000 PE=3 SV=1
18.3103	18.2685	18.2728	NaN	19.4343	19.0877	10	10	10	19.9	19.9	19.9	49.635	323.31	3099400	28	6	5	7	2	5	7	6	5	7	2	5	7	E9AQL3;Q9NL76	E9AQL3;Q9NL76	tr|E9AQL3|E9AQL3_LEIMU Putative orotidine-5-phosphate decarboxylase/orotate phosphoribosyltransferase (Putative ompdcase-oprtase) OS=Leishmania mexicana (strain MHOM/GT/2001/U1103) OX=929439 GN=LMXM_16_0550 PE=3 SV=1;tr|Q9NL76|Q9NL76_LEIAM Orotidine 5phos
17.4803	17.5497	17.6844	NaN	16.7778	NaN	10	10	10	24.6	24.6	24.6	56.465	178.74	1890500	38	5	6	7	7	4	4	5	6	7	7	4	4	E9ASS2	E9ASS2	tr|E9ASS2|E9ASS2_LEIMU Uncharacterized protein OS=Leishmania mexicana (strain MHOM/GT/2001/U1103) OX=929439 GN=LMXM_36_1520 PE=4 SV=1
17.7753	18.1081	17.9985	17.9327	NaN	NaN	10	10	10	9.4	9.4	9.4	117.74	24.232	2989400	21	4	7	4	5	5	4	4	7	4	5	5	4	E9ATK7	E9ATK7	tr|E9ATK7|E9ATK7_LEIMU Uncharacterized protein OS=Leishmania mexicana (strain MHOM/GT/2001/U1103) OX=929439 GN=LMXM_36_4230 PE=4 SV=1
18.8688	18.4318	18.8397	20.105	NaN	NaN	10	10	10	28.9	28.9	28.9	43.007	113.26	3988700	33	6	6	8	4	3	4	6	6	8	4	3	4	E9ATS5	E9ATS5	tr|E9ATS5|E9ATS5_LEIMU Uncharacterized protein OS=Leishmania mexicana (strain MHOM/GT/2001/U1103) OX=929439 GN=LMXM_36_4910 PE=4 SV=1
20.4452	20.4636	20.5276	21.8294	23.5105	21.9755	10	10	10	28.7	28.7	28.7	51.67	278.21	22108000	34	7	6	8	5	5	6	7	6	8	5	5	6	E9AUZ2;E9AUZ1;Q4VT68	E9AUZ2;E9AUZ1;Q4VT68	tr|E9AUZ2|E9AUZ2_LEIMU Phosphotransferase OS=Leishmania mexicana (strain MHOM/GT/2001/U1103) OX=929439 GN=LMXM_21_0250 PE=3 SV=1;tr|E9AUZ1|E9AUZ1_LEIMU Phosphotransferase OS=Leishmania mexicana (strain MHOM/GT/2001/U1103) OX=929439 GN=LMXM_21_0240 PE=3 SV=
19.1538	19.1836	19.4188	17.3821	NaN	16.6117	10	10	10	22.3	22.3	22.3	46.574	33.71	2353500	45	8	8	9	7	5	3	8	8	9	7	5	3	E9AVE2	E9AVE2	tr|E9AVE2|E9AVE2_LEIMU Uncharacterized protein OS=Leishmania mexicana (strain MHOM/GT/2001/U1103) OX=929439 GN=LMXM_21_1555 PE=4 SV=1
17.0566	17.4972	17.2531	NaN	NaN	17.8988	10	10	10	18.8	18.8	18.8	77.449	323.31	1060600	40	9	8	4	4	4	5	9	8	4	4	4	5	E9AW86;E9AW57	E9AW86;E9AW57	tr|E9AW86|E9AW86_LEIMU Acetyl-coenzyme A synthetase OS=Leishmania mexicana (strain MHOM/GT/2001/U1103) OX=929439 GN=LMXM_23_0710 PE=3 SV=1;tr|E9AW57|E9AW57_LEIMU Acetyl-coenzyme A synthetase (Fragment) OS=Leishmania mexicana (strain MHOM/GT/2001/U1103) OX=
18.3429	18.2274	17.8686	17.6186	17.5772	16.223	10	10	10	16.8	16.8	16.8	77.044	83.709	1534100	45	6	4	5	5	3	5	6	4	5	5	3	5	E9AYD6	E9AYD6	tr|E9AYD6|E9AYD6_LEIMU Putative thimet oligopeptidase (Metallo-peptidase, clan ma(E), family m3) OS=Leishmania mexicana (strain MHOM/GT/2001/U1103) OX=929439 GN=LMXM_26_1570 PE=3 SV=1
18.477	18.2489	17.972	18.4497	NaN	NaN	10	10	10	21	21	21	57.734	96.963	1702800	30	4	8	5	6	1	3	4	8	5	6	1	3	E9AZ29	E9AZ29	tr|E9AZ29|E9AZ29_LEIMU Putative T-complex protein 1, beta subunit OS=Leishmania mexicana (strain MHOM/GT/2001/U1103) OX=929439 GN=LMXM_27_1260 PE=3 SV=1
18.039	18.0956	18.167	NaN	20.2818	NaN	10	10	10	28.4	28.4	28.4	45.16	132.12	3401400	23	7	7	4	5	6	3	7	7	4	5	6	3	E9B146	E9B146	tr|E9B146|E9B146_LEIMU Conserved TPR domain protein OS=Leishmania mexicana (strain MHOM/GT/2001/U1103) OX=929439 GN=LMXM_29_2740 PE=4 SV=1
19.8755	19.3973	19.5609	23.1377	22.9581	23.142	10	10	10	15	15	15	83.722	227.84	29992000	76	9	8	8	5	7	7	9	8	8	5	7	7	E9B1S0	E9B1S0	tr|E9B1S0|E9B1S0_LEIMU Putative vacuolar-type proton translocating pyrophosphatase 1 OS=Leishmania mexicana (strain MHOM/GT/2001/U1103) OX=929439 GN=LMXM_30_1220 PE=3 SV=1
18.5564	18.9114	NaN	15.7797	NaN	NaN	10	10	10	11.9	11.9	11.9	98.674	268.3	1203100	17	6	5	6	3	3	4	6	5	6	3	3	4	E9B520	E9B520	tr|E9B520|E9B520_LEIMU Putative asparaginyl-tRNA synthetase OS=Leishmania mexicana (strain MHOM/GT/2001/U1103) OX=929439 GN=LMXM_33_2340 PE=4 SV=1
20.0639	20.0278	19.9942	23.0025	22.4001	21.1842	10	10	10	22.5	22.5	22.5	52.168	119.64	17647000	39	6	6	7	4	8	6	6	6	7	4	8	6	E9B6L3;Q6TUM2;B0FZP5;Q86L92;Q6Y9Q8;Q6Y9S0	E9B6L3;Q6TUM2;B0FZP5;Q86L92	tr|E9B6L3|E9B6L3_LEIMU 6-phosphogluconate dehydrogenase, decarboxylating OS=Leishmania mexicana (strain MHOM/GT/2001/U1103) OX=929439 GN=LMXM_34_3340 PE=3 SV=1;tr|Q6TUM2|Q6TUM2_LEIME 6-phosphogluconate dehydrogenase, decarboxylating OS=Leishmania mexicana
21.8245	21.8657	22.0156	24.6706	25.1734	24.3062	9	9	9	69.5	69.5	69.5	16.674	186.15	94418000	299	8	8	8	8	9	8	8	8	8	8	9	8	E9B376;A0A1Y0DDB3	E9B376;A0A1Y0DDB3	tr|E9B376|E9B376_LEIMU Nucleoside diphosphate kinase OS=Leishmania mexicana (strain MHOM/GT/2001/U1103) OX=929439 GN=LMXM_31_2950 PE=3 SV=1;tr|A0A1Y0DDB3|A0A1Y0DDB3_LEIAM Nucleoside diphosphate kinase OS=Leishmania amazonensis OX=5659 PE=1 SV=1
17.2451	17.2613	NaN	NaN	NaN	17.5667	9	9	9	24.9	24.9	24.9	46.623	42.493	1939400	15	3	5	5	3	2	2	3	5	5	3	2	2	E9AJY2;A0A0A7MB88;A0A0A7M9F0;A0A0A7M8W9	E9AJY2	tr|E9AJY2|E9AJY2_LEIMU Elongation initiation factor 2 alpha subunit,putative OS=Leishmania mexicana (strain MHOM/GT/2001/U1103) OX=929439 GN=LMXM_03_0980 PE=4 SV=1
17.8524	17.7276	17.9199	15.9205	NaN	NaN	9	9	9	14.8	14.8	14.8	71.845	94.538	930110	20	7	8	5	2	4	3	7	8	5	2	4	3	E9AKB4	E9AKB4	tr|E9AKB4|E9AKB4_LEIMU Serine/threonine-protein phosphatase OS=Leishmania mexicana (strain MHOM/GT/2001/U1103) OX=929439 GN=LMXM_05_0100 PE=3 SV=1
18.6919	19.2367	19.0009	20.63	20.2663	21.5474	9	9	9	17.9	17.9	17.9	54.066	49.447	7207500	28	5	8	8	5	4	5	5	8	8	5	4	5	E9ALH3	E9ALH3	tr|E9ALH3|E9ALH3_LEIMU ATP-dependent 6-phosphofructokinase OS=Leishmania mexicana (strain MHOM/GT/2001/U1103) OX=929439 GN=pfk PE=3 SV=1
18.4064	18.8255	18.7872	16.2204	NaN	NaN	10	10	9	12.7	12.7	10.7	99.313	195.55	1587900	15	5	8	6	2	1	0	5	8	6	2	1	0	E9AM67	E9AM67	tr|E9AM67|E9AM67_LEIMU Proteasome regulatory non-ATPase subunit,putative OS=Leishmania mexicana (strain MHOM/GT/2001/U1103) OX=929439 GN=LMXM_08_29_0120 PE=4 SV=1
16.8368	16.7498	17.0331	NaN	16.2672	18.9117	9	9	9	11.4	11.4	11.4	104.51	61.831	1790400	11	3	5	6	4	3	4	3	5	6	4	3	4	E9ANM5	E9ANM5	tr|E9ANM5|E9ANM5_LEIMU Uncharacterized protein OS=Leishmania mexicana (strain MHOM/GT/2001/U1103) OX=929439 GN=LMXM_11_0810 PE=4 SV=1
18.6912	19.1201	18.2945	17.5861	NaN	NaN	9	9	9	28	28	28	39.012	44.28	1709600	33	7	6	7	3	2	1	7	6	7	3	2	1	E9ANZ4	E9ANZ4	tr|E9ANZ4|E9ANZ4_LEIMU Cytochrome c oxidase subunit IV OS=Leishmania mexicana (strain MHOM/GT/2001/U1103) OX=929439 GN=LMXM_12_0670 PE=4 SV=1
20.5431	20.7302	20.3973	25.1531	19.7373	21.6995	9	9	9	75.7	75.7	75.7	12.949	233.19	44623000	87	7	6	9	5	4	5	7	6	9	5	4	5	E9APT0	E9APT0	tr|E9APT0|E9APT0_LEIMU Putative calpain-like cysteine peptidase (Putative cysteine peptidase, clan ca, family c2) OS=Leishmania mexicana (strain MHOM/GT/2001/U1103) OX=929439 GN=LMXM_14_0850 PE=4 SV=1
18.0656	18.1415	18.1019	19.8849	20.3805	20.0162	9	9	9	14.2	14.2	14.2	87.627	320.38	4119100	26	6	7	5	5	3	6	6	7	5	5	3	6	E9ARC2	E9ARC2	tr|E9ARC2|E9ARC2_LEIMU Uncharacterized protein OS=Leishmania mexicana (strain MHOM/GT/2001/U1103) OX=929439 GN=LMXM_17_0010 PE=4 SV=1
19.3625	19.4584	19.4987	NaN	NaN	19.8186	9	9	9	11.2	11.2	11.2	107.51	169.72	3548400	51	8	8	8	2	3	6	8	8	8	2	3	6	E9ART6;E9ART5	E9ART6	tr|E9ART6|E9ART6_LEIMU Plasma membrane ATPase OS=Leishmania mexicana (strain MHOM/GT/2001/U1103) OX=929439 GN=LMXM_18_1520 PE=3 SV=1
19.4062	19.5504	19.6048	21.2556	21.4339	NaN	9	9	9	22.2	22.2	22.2	41.311	323.31	10821000	53	7	5	8	6	6	4	7	5	8	6	6	4	E9AS67	E9AS67	tr|E9AS67|E9AS67_LEIMU Uncharacterized protein OS=Leishmania mexicana (strain MHOM/GT/2001/U1103) OX=929439 GN=LMXM_19_1160 PE=4 SV=1
17.2193	17.0385	NaN	15.987	NaN	NaN	9	9	9	18.9	18.9	18.9	62.709	88.329	580460	21	3	8	5	2	2	2	3	8	5	2	2	2	E9ASE2	E9ASE2	tr|E9ASE2|E9ASE2_LEIMU eIF3-interacting protein-like protein OS=Leishmania mexicana (strain MHOM/GT/2001/U1103) OX=929439 GN=LMXM_36_0250 PE=4 SV=1
21.8042	22.5125	22.1786	25.9299	25.9	25.9936	24	24	9	44.2	44.2	18.6	59.655	323.31	205100000	239	21	20	19	18	18	20	7	7	6	6	7	7	E9ASX8	E9ASX8	tr|E9ASX8|E9ASX8_LEIMU Chaperonin HSP60, mitochondrial OS=Leishmania mexicana (strain MHOM/GT/2001/U1103) OX=929439 GN=LMXM_36_2030 PE=3 SV=1
18.9563	18.8979	19.0202	20.9968	22.0647	21.1255	9	9	9	33.3	33.3	33.3	48.774	130.32	9615300	53	5	7	6	7	7	5	5	7	6	7	7	5	E9AT43	E9AT43	tr|E9AT43|E9AT43_LEIMU Dihydrolipoamide acetyltransferase component of pyruvate dehydrogenase complex OS=Leishmania mexicana (strain MHOM/GT/2001/U1103) OX=929439 GN=LMXM_36_2660 PE=3 SV=1
NaN	17.1091	NaN	21.056	NaN	18.6867	9	9	9	8	8	8	125.76	11.677	3184300	12	1	4	4	6	4	4	1	4	4	6	4	4	E9ATZ6	E9ATZ6	tr|E9ATZ6|E9ATZ6_LEIMU Putative isoleucyl-tRNA synthetase OS=Leishmania mexicana (strain MHOM/GT/2001/U1103) OX=929439 GN=LMXM_36_5620 PE=3 SV=1
19.6285	20.2714	19.7755	22.1132	21.0512	22.8398	9	9	9	19	19	19	52.188	90.351	20334000	57	8	6	8	7	6	7	8	6	8	7	6	7	E9AUD1;A7YBW7	E9AUD1;A7YBW7	tr|E9AUD1|E9AUD1_LEIMU Protein disulfide-isomerase OS=Leishmania mexicana (strain MHOM/GT/2001/U1103) OX=929439 GN=LMXM_36_6940 PE=3 SV=1;tr|A7YBW7|A7YBW7_LEIAM Protein disulfide-isomerase OS=Leishmania amazonensis OX=5659 GN=pdi-52 PE=2 SV=1
19.4967	19.2189	19.3535	NaN	12.5636	NaN	9	9	9	20.2	20.2	20.2	47.372	127.15	4885800	37	6	5	7	3	1	1	6	5	7	3	1	1	E9AW84	E9AW84	tr|E9AW84|E9AW84_LEIMU 3-ketoacyl-CoA thiolase-like protein OS=Leishmania mexicana (strain MHOM/GT/2001/U1103) OX=929439 GN=LMXM_23_0690 PE=1 SV=1
19.8838	19.9963	19.6045	21.2726	19.6598	20.5542	9	9	9	28.8	28.8	28.8	45.211	297.22	7723600	32	6	6	8	5	5	6	6	6	8	5	5	6	E9AXF3	E9AXF3	tr|E9AXF3|E9AXF3_LEIMU Uncharacterized protein OS=Leishmania mexicana (strain MHOM/GT/2001/U1103) OX=929439 GN=LMXM_25_0750 PE=3 SV=1
20.5978	20.6511	20.5094	22.6559	22.7566	22.956	9	9	9	26.8	26.8	26.8	34.136	323.31	30262000	52	8	7	5	5	7	4	8	7	5	5	7	4	E9AXQ9	E9AXQ9	tr|E9AXQ9|E9AXQ9_LEIMU Putative 3-oxo-5-alpha-steroid 4-dehydrogenase OS=Leishmania mexicana (strain MHOM/GT/2001/U1103) OX=929439 GN=LMXM_25_1770 PE=4 SV=1
19.1797	19.2951	19.2609	NaN	NaN	20.9883	9	9	9	19.8	19.8	19.8	60.007	69.111	7282600	21	5	7	7	2	5	5	5	7	7	2	5	5	E9AZ36	E9AZ36	tr|E9AZ36|E9AZ36_LEIMU Uncharacterized protein OS=Leishmania mexicana (strain MHOM/GT/2001/U1103) OX=929439 GN=LMXM_27_1300 PE=4 SV=1
20.8847	20.8752	20.9649	22.9846	23.0744	23.1172	9	9	9	15.6	15.6	15.6	58.379	121.3	32057000	71	8	8	9	7	7	4	8	8	9	7	7	4	E9AZ83;E9AZ81;E9AZ82	E9AZ83;E9AZ81;E9AZ82	tr|E9AZ83|E9AZ83_LEIMU Glycosomal phosphoenolpyruvate carboxykinase,putative OS=Leishmania mexicana (strain MHOM/GT/2001/U1103) OX=929439 GN=LMXM_27_1810 PE=3 SV=1;tr|E9AZ81|E9AZ81_LEIMU Glycosomal phosphoenolpyruvate carboxykinase,putative OS=Leishmania m
17.4616	17.3744	17.4609	19.5626	NaN	NaN	9	9	9	16.7	16.7	16.7	69.422	77.142	2170300	33	5	5	3	6	1	1	5	5	3	6	1	1	E9B0D7	E9B0D7	tr|E9B0D7|E9B0D7_LEIMU Alkyl dihydroxyacetonephosphate synthase OS=Leishmania mexicana (strain MHOM/GT/2001/U1103) OX=929439 GN=LMXM_29_0120 PE=4 SV=1
NaN	17.6898	17.5582	19.8986	NaN	20.4056	9	9	9	13.6	13.6	13.6	67.923	155.79	3492400	17	6	6	5	6	6	6	6	6	5	6	6	6	E9B199	E9B199	tr|E9B199|E9B199_LEIMU Putative glutamyl-tRNA synthetase OS=Leishmania mexicana (strain MHOM/GT/2001/U1103) OX=929439 GN=LMXM_29_3240 PE=3 SV=1
16.6439	NaN	16.7903	NaN	16.8462	NaN	9	9	9	13.8	13.8	13.8	80.969	17.764	412360	11	5	4	3	3	3	0	5	4	3	3	3	0	E9B1B1	E9B1B1	tr|E9B1B1|E9B1B1_LEIMU Putative calmodulin-related protein OS=Leishmania mexicana (strain MHOM/GT/2001/U1103) OX=929439 GN=LMXM_29_3360 PE=4 SV=1
15.9085	15.7673	15.8209	NaN	17.1069	NaN	9	9	9	2.3	2.3	2.3	550.17	85.29	655550	17	6	4	5	4	3	2	6	4	5	4	3	2	E9B1R9	E9B1R9	tr|E9B1R9|E9B1R9_LEIMU Uncharacterized protein OS=Leishmania mexicana (strain MHOM/GT/2001/U1103) OX=929439 GN=LMXM_30_1210 PE=4 SV=1
18.7068	18.7461	18.8077	17	17.1206	NaN	9	9	9	24.1	24.1	24.1	53.531	78.322	1786400	22	8	6	6	3	4	4	8	6	6	3	4	4	E9B2Q1	E9B2Q1	tr|E9B2Q1|E9B2Q1_LEIMU Uncharacterized protein OS=Leishmania mexicana (strain MHOM/GT/2001/U1103) OX=929439 GN=LMXM_31_1260 PE=4 SV=1
19.2413	19.09	19.2045	21.8214	21.2398	21.3028	9	9	9	38	38	38	33.738	223.89	14815000	114	7	7	8	6	5	6	7	7	8	6	5	6	E9B4I1;A7UFJ3;E9B4I3	E9B4I1;A7UFJ3	tr|E9B4I1|E9B4I1_LEIMU Malate dehydrogenase OS=Leishmania mexicana (strain MHOM/GT/2001/U1103) OX=929439 GN=LMXM_33_0140 PE=3 SV=1;tr|A7UFJ3|A7UFJ3_LEIAM Malate dehydrogenase (Fragment) OS=Leishmania amazonensis OX=5659 GN=MDH PE=3 SV=1
20.5358	20.3356	20.308	22.1806	NaN	22.7581	9	9	9	59.1	59.1	59.1	14.324	323.31	16085000	54	6	7	6	5	2	5	6	7	6	5	2	5	E9B4X7	E9B4X7	tr|E9B4X7|E9B4X7_LEIMU Uncharacterized protein OS=Leishmania mexicana (strain MHOM/GT/2001/U1103) OX=929439 GN=LMXM_33_1520 PE=4 SV=1
19.4431	19.7043	19.4807	NaN	20.2926	21.5904	9	9	9	19.6	19.6	19.6	53.78	27.22	7459700	28	7	7	7	5	4	3	7	7	7	5	4	3	E9B6B5	E9B6B5	tr|E9B6B5|E9B6B5_LEIMU Putative aminopeptidase P OS=Leishmania mexicana (strain MHOM/GT/2001/U1103) OX=929439 GN=LMXM_34_2350 PE=3 SV=1
17.4127	17.0709	NaN	NaN	19.7831	18.9202	9	9	9	19.5	19.5	19.5	61.731	119.02	1934900	24	8	5	3	2	5	4	8	5	3	2	5	4	E9B6R4	E9B6R4	tr|E9B6R4|E9B6R4_LEIMU T-complex protein 1 subunit eta OS=Leishmania mexicana (strain MHOM/GT/2001/U1103) OX=929439 GN=LMXM_34_3860 PE=3 SV=1
21.2501	21.4775	21.4114	25.0699	24.6253	24.84	8	8	8	15.7	15.7	15.7	62.599	323.31	97632000	64	7	6	6	5	5	4	7	6	6	5	5	4	E8NHQ7;E9AKF7	E8NHQ7;E9AKF7	tr|E8NHQ7|E8NHQ7_LEIMU Putative ATPase alpha subunit OS=Leishmania mexicana (strain MHOM/GT/2001/U1103) OX=929439 GN=LMXM_05_0500 PE=4 SV=1;tr|E9AKF7|E9AKF7_LEIMU Putative ATPase alpha subunit OS=Leishmania mexicana (strain MHOM/GT/2001/U1103) OX=929439 GN
NaN	17.836	17.7408	17.3997	16.8718	16.5328	8	8	8	10.9	10.9	10.9	88.701	28.978	1033000	19	5	4	4	2	2	3	5	4	4	2	2	3	E9AK26	E9AK26	tr|E9AK26|E9AK26_LEIMU Putative calpain-like cysteine peptidase OS=Leishmania mexicana (strain MHOM/GT/2001/U1103) OX=929439 GN=LMXM_04_0450 PE=3 SV=1
17.4284	NaN	17.5011	18.7847	NaN	NaN	8	8	8	8.9	8.9	8.9	123.65	102.06	1536600	12	4	5	4	3	3	1	4	5	4	3	3	1	E9AL78;E9AL76	E9AL78;E9AL76	tr|E9AL78|E9AL78_LEIMU Calcium-transporting ATPase OS=Leishmania mexicana (strain MHOM/GT/2001/U1103) OX=929439 GN=LMXM_07_0650 PE=3 SV=1;tr|E9AL76|E9AL76_LEIMU Calcium-transporting ATPase OS=Leishmania mexicana (strain MHOM/GT/2001/U1103) OX=929439 GN=LMX
17.6291	17.4297	17.4162	NaN	18.4924	18.022	8	8	8	19	19	19	68.576	79.452	1288600	27	4	5	6	4	2	3	4	5	6	4	2	3	E9ALU2	E9ALU2	tr|E9ALU2|E9ALU2_LEIMU Putative carnitine/choline acetyltransferase OS=Leishmania mexicana (strain MHOM/GT/2001/U1103) OX=929439 GN=LMXM_08_29_1310 PE=4 SV=1
17.4191	17.2514	17.5837	20.7948	NaN	20.1121	8	8	8	27.5	27.5	27.5	39.438	104.38	3681800	16	4	5	4	5	4	4	4	5	4	5	4	4	E9ALV6	E9ALV6	tr|E9ALV6|E9ALV6_LEIMU Uncharacterized protein OS=Leishmania mexicana (strain MHOM/GT/2001/U1103) OX=929439 GN=LMXM_08_29_1170 PE=4 SV=1
16.3554	NaN	16.3948	15.711	NaN	NaN	8	8	8	7.1	7.1	7.1	148.52	30.205	490030	7	5	5	2	3	1	2	5	5	2	3	1	2	E9AMC0	E9AMC0	tr|E9AMC0|E9AMC0_LEIMU Uncharacterized protein OS=Leishmania mexicana (strain MHOM/GT/2001/U1103) OX=929439 GN=LMXM_08_0410 PE=4 SV=1
21.1162	21.1555	21.0921	22.728	25.1121	24.7595	8	8	8	49	49	49	16.824	323.31	77709000	72	8	6	8	3	6	3	8	6	8	3	6	3	V5RIA5;E9AMU3	V5RIA5;E9AMU3	tr|V5RIA5|V5RIA5_LEIAM Calmodulin-like protein OS=Leishmania amazonensis OX=5659 GN=CALA2 PE=3 SV=1;tr|E9AMU3|E9AMU3_LEIMU Putative calmodulin OS=Leishmania mexicana (strain MHOM/GT/2001/U1103) OX=929439 GN=LMXM_09_0910 PE=3 SV=1
18.6543	18.5188	18.4821	20.4925	NaN	17.6782	8	8	8	16.5	16.5	16.5	58.997	69.018	3959700	20	3	3	6	6	3	3	3	3	6	6	3	3	E9APJ0	E9APJ0	tr|E9APJ0|E9APJ0_LEIMU Putative chaperonin TCP20 OS=Leishmania mexicana (strain MHOM/GT/2001/U1103) OX=929439 GN=LMXM_13_1660 PE=3 SV=1
NaN	NaN	14.7226	19.3801	17.8083	NaN	8	8	8	31.1	31.1	31.1	36.492	81.068	1506200	17	3	2	3	6	3	2	3	2	3	6	3	2	E9APP0	E9APP0	tr|E9APP0|E9APP0_LEIMU Uncharacterized protein OS=Leishmania mexicana (strain MHOM/GT/2001/U1103) OX=929439 GN=LMXM_14_0450 PE=4 SV=1
17.1078	NaN	16.3498	NaN	NaN	17.9462	8	8	8	6.9	6.9	6.9	136.43	122.78	681370	15	5	5	4	1	1	2	5	5	4	1	1	2	E9AQA9	E9AQA9	tr|E9AQA9|E9AQA9_LEIMU Uncharacterized protein OS=Leishmania mexicana (strain MHOM/GT/2001/U1103) OX=929439 GN=LMXM_15_1190 PE=4 SV=1
20.0441	19.6817	19.9822	23.4116	NaN	23.2721	8	8	8	30	30	30	36.976	198.68	31294000	58	4	6	5	5	3	5	4	6	5	5	3	5	E9AQN5	E9AQN5	tr|E9AQN5|E9AQN5_LEIMU Transaldolase OS=Leishmania mexicana (strain MHOM/GT/2001/U1103) OX=929439 GN=LMXM_16_0760 PE=3 SV=1
18.7891	18.7896	18.8929	NaN	NaN	16.562	8	8	8	23.2	23.2	23.2	42.47	37.232	2888000	26	8	7	5	3	2	3	8	7	5	3	2	3	E9ARW7	E9ARW7	tr|E9ARW7|E9ARW7_LEIMU Putative aminopeptidase OS=Leishmania mexicana (strain MHOM/GT/2001/U1103) OX=929439 GN=LMXM_19_0160 PE=4 SV=1
18.1137	17.8661	NaN	NaN	NaN	16.9451	8	8	8	21.1	21.1	21.1	60.91	204.55	965670	12	3	5	4	2	2	3	3	5	4	2	2	3	E9ASJ4	E9ASJ4	tr|E9ASJ4|E9ASJ4_LEIMU Uncharacterized protein OS=Leishmania mexicana (strain MHOM/GT/2001/U1103) OX=929439 GN=LMXM_36_0740 PE=4 SV=1
18.6114	18.238	18.5071	20.2302	NaN	NaN	8	8	8	18.3	18.3	18.3	49.561	110.67	3571100	26	6	7	7	4	6	2	6	7	7	4	6	2	E9AT13	E9AT13	tr|E9AT13|E9AT13_LEIMU Putative tyrosine aminotransferase OS=Leishmania mexicana (strain MHOM/GT/2001/U1103) OX=929439 GN=LMXM_36_2360 PE=4 SV=1
19.328	19.8233	19.7929	18.3303	NaN	NaN	8	8	8	32.6	32.6	32.6	29.686	266.59	3632300	29	4	8	6	4	3	2	4	8	6	4	3	2	E9AT99	E9AT99	tr|E9AT99|E9AT99_LEIMU 14-3-3 protein-like protein OS=Leishmania mexicana (strain MHOM/GT/2001/U1103) OX=929439 GN=LMXM_36_3210 PE=3 SV=1
17.0916	17.8308	17.3447	20.2457	NaN	20.5633	8	8	8	16	16	16	58.239	40.642	4476100	25	6	4	4	5	4	6	6	4	4	5	4	6	E9AUC7	E9AUC7	tr|E9AUC7|E9AUC7_LEIMU Putative T-complex protein 1, theta subunit OS=Leishmania mexicana (strain MHOM/GT/2001/U1103) OX=929439 GN=LMXM_36_6910 PE=3 SV=1
18.4085	18.6682	NaN	22.1967	21.4592	NaN	8	8	8	4.3	4.3	4.3	249.23	47.756	16089000	18	6	6	4	3	4	3	6	6	4	3	4	3	E9AV48	E9AV48	tr|E9AV48|E9AV48_LEIMU Uncharacterized protein OS=Leishmania mexicana (strain MHOM/GT/2001/U1103) OX=929439 GN=LMXM_21_0800 PE=4 SV=1
18.7416	17.0988	17.5245	NaN	19.4013	NaN	8	8	8	41.3	41.3	41.3	28.259	216.22	2647300	25	6	7	7	2	6	5	6	7	7	2	6	5	E9AVK2	E9AVK2	tr|E9AVK2|E9AVK2_LEIMU Uncharacterized protein OS=Leishmania mexicana (strain MHOM/GT/2001/U1103) OX=929439 GN=LMXM_22_0180 PE=4 SV=1
18.2026	18.4241	18.0039	19.5104	NaN	19.206	8	8	8	16.9	16.9	16.9	61.23	44.579	2325100	21	5	5	5	6	1	2	5	5	5	6	1	2	E9AVL4	E9AVL4	tr|E9AVL4|E9AVL4_LEIMU Uncharacterized protein OS=Leishmania mexicana (strain MHOM/GT/2001/U1103) OX=929439 GN=LMXM_22_0300 PE=4 SV=1
19.4963	19.7163	19.7167	NaN	22.8445	22.6301	8	8	8	31.9	31.9	31.9	22.879	164.01	15256000	38	6	6	6	4	2	3	6	6	6	4	2	3	E9AVX8	E9AVX8	tr|E9AVX8|E9AVX8_LEIMU I/6 autoantigen-like protein OS=Leishmania mexicana (strain MHOM/GT/2001/U1103) OX=929439 GN=LMXM_22_1460 PE=4 SV=1
20.4464	20.5469	20.252	23.6516	22.7534	22.6948	8	8	8	64.1	64.1	64.1	12.507	283.16	31373000	35	5	5	6	4	5	6	5	5	6	4	5	6	E9AWB4	E9AWB4	tr|E9AWB4|E9AWB4_LEIMU Uncharacterized protein OS=Leishmania mexicana (strain MHOM/GT/2001/U1103) OX=929439 GN=LMXM_23_1020 PE=4 SV=1
19.1109	19.1531	19.0486	NaN	NaN	19.1206	8	8	8	38.3	38.3	38.3	29.725	82.804	3879100	23	6	5	5	2	4	3	6	5	5	2	4	3	E9AX44	E9AX44	tr|E9AX44|E9AX44_LEIMU Uncharacterized protein OS=Leishmania mexicana (strain MHOM/GT/2001/U1103) OX=929439 GN=LMXM_24_1980 PE=4 SV=1
17.2443	17.1877	16.6854	NaN	NaN	NaN	8	8	8	23.2	23.2	23.2	80.698	285.75	434630	15	6	4	6	1	0	0	6	4	6	1	0	0	E9AXH8	E9AXH8	tr|E9AXH8|E9AXH8_LEIMU Uncharacterized protein OS=Leishmania mexicana (strain MHOM/GT/2001/U1103) OX=929439 GN=LMXM_25_1000 PE=4 SV=1
20.9685	20.6416	20.8269	NaN	14.7033	NaN	8	8	8	29	29	29	30.341	54.466	8218600	21	8	6	6	3	2	3	8	6	6	3	2	3	E9AXT3	E9AXT3	tr|E9AXT3|E9AXT3_LEIMU Uncharacterized protein OS=Leishmania mexicana (strain MHOM/GT/2001/U1103) OX=929439 GN=LMXM_25_2010 PE=4 SV=1
17.6686	17.4833	17.452	17.0748	NaN	NaN	8	8	8	14.4	14.4	14.4	85.034	95.964	1249900	21	7	4	5	5	5	4	7	4	5	5	5	4	E9AYY9	E9AYY9	tr|E9AYY9|E9AYY9_LEIMU Uncharacterized protein OS=Leishmania mexicana (strain MHOM/GT/2001/U1103) OX=929439 GN=LMXM_27_0870 PE=4 SV=1
16.8898	17.041	16.998	NaN	NaN	16.5876	8	8	8	10.4	10.4	10.4	112.78	143.6	834800	16	5	3	4	3	2	2	5	3	4	3	2	2	E9AYZ0	E9AYZ0	tr|E9AYZ0|E9AYZ0_LEIMU Putative 2-oxoglutarate dehydrogenase subunit OS=Leishmania mexicana (strain MHOM/GT/2001/U1103) OX=929439 GN=LMXM_27_0880 PE=4 SV=1
17.5817	17.6688	17.9588	NaN	19.3871	NaN	8	8	8	9.7	9.7	9.7	100.7	160.55	1950500	18	4	6	4	3	4	5	4	6	4	3	4	5	E9AZ67	E9AZ67	tr|E9AZ67|E9AZ67_LEIMU Uncharacterized protein OS=Leishmania mexicana (strain MHOM/GT/2001/U1103) OX=929439 GN=LMXM_27_1640 PE=4 SV=1
19.6981	19.468	19.2664	NaN	21.6752	19.7131	8	8	8	26	26	26	41.737	26.348	11448000	26	7	6	6	5	5	5	7	6	6	5	5	5	E9B063	E9B063	tr|E9B063|E9B063_LEIMU Dihydrolipoamide acetyltransferase component of pyruvate dehydrogenase complex OS=Leishmania mexicana (strain MHOM/GT/2001/U1103) OX=929439 GN=LMXM_28_2420 PE=3 SV=1
17.5993	17.9059	17.4406	NaN	NaN	13.8543	8	8	8	18	18	18	55.529	73.901	1135500	35	6	4	7	4	1	4	6	4	7	4	1	4	E9B064	E9B064	tr|E9B064|E9B064_LEIMU Putative vacuolar ATP synthase subunit b OS=Leishmania mexicana (strain MHOM/GT/2001/U1103) OX=929439 GN=LMXM_28_2430 PE=3 SV=1
18.8202	19.2145	19.1416	21.3101	18.8883	19.7996	8	8	8	15.1	15.1	15.1	62.364	249.01	5808900	29	6	5	7	4	5	5	6	5	7	4	5	5	E9B0H1;E9AV72	E9B0H1	tr|E9B0H1|E9B0H1_LEIMU Putative aspartyl-tRNA synthetase OS=Leishmania mexicana (strain MHOM/GT/2001/U1103) OX=929439 GN=LMXM_29_0460 PE=3 SV=1
19.6023	19.7803	18.5542	20.0772	NaN	NaN	8	8	8	26.1	26.1	26.1	37.219	167.56	8010900	36	7	5	7	6	4	5	7	5	7	6	4	5	E9B0L7	E9B0L7	tr|E9B0L7|E9B0L7_LEIMU Putative adenosine kinase OS=Leishmania mexicana (strain MHOM/GT/2001/U1103) OX=929439 GN=LMXM_29_0880 PE=4 SV=1
18.1971	NaN	18.0598	19.1523	NaN	NaN	8	8	8	20.6	20.6	20.6	41.666	17.663	2095600	15	7	5	2	2	1	1	7	5	2	2	1	1	Q9GNZ4;E9B231;F6MDM5	Q9GNZ4;E9B231;F6MDM5	tr|Q9GNZ4|Q9GNZ4_LEIME 3-nucleotidase/nuclease OS=Leishmania mexicana OX=5665 GN=3NT/NU PE=4 SV=1;tr|E9B231|E9B231_LEIMU Putative 3-nucleotidase/nuclease OS=Leishmania mexicana (strain MHOM/GT/2001/U1103) OX=929439 GN=LMXM_30_2310 PE=4 SV=1;tr|F6MDM5|F6
19.2507	19.2759	19.2004	NaN	NaN	20.5425	8	8	8	20.4	20.4	20.4	56.539	298.2	4153500	27	4	6	6	2	3	3	4	6	6	2	3	3	E9B2C2	E9B2C2	tr|E9B2C2|E9B2C2_LEIMU Uncharacterized protein OS=Leishmania mexicana (strain MHOM/GT/2001/U1103) OX=929439 GN=LMXM_31_0020 PE=4 SV=1
17.1491	17.9204	NaN	NaN	NaN	18.0781	8	8	8	17.2	17.2	17.2	56.751	50.178	1079400	15	5	4	5	2	2	6	5	4	5	2	2	6	E9B2L1	E9B2L1	tr|E9B2L1|E9B2L1_LEIMU Phenylalanyl-tRNA synthetase alpha chain,putative OS=Leishmania mexicana (strain MHOM/GT/2001/U1103) OX=929439 GN=LMXM_31_0870 PE=4 SV=1
17.6781	17.492	17.7046	NaN	NaN	17.8465	8	8	8	20.8	20.8	20.8	50.487	57.882	980590	17	5	6	5	2	4	4	5	6	5	2	4	4	E9B3B4	E9B3B4	tr|E9B3B4|E9B3B4_LEIMU Dihydrolipoyl dehydrogenase OS=Leishmania mexicana (strain MHOM/GT/2001/U1103) OX=929439 GN=LMXM_31_3310 PE=3 SV=1
16.9446	17.132	16.9864	NaN	17.4965	NaN	8	8	8	8.6	8.6	8.6	126.76	81.506	1391800	15	4	5	4	1	2	1	4	5	4	1	2	1	E9B4D9	E9B4D9	tr|E9B4D9|E9B4D9_LEIMU Uncharacterized protein OS=Leishmania mexicana (strain MHOM/GT/2001/U1103) OX=929439 GN=LMXM_32_2980 PE=4 SV=1
16.8001	NaN	16.8617	17.8269	NaN	NaN	8	8	8	11.1	11.1	11.1	97.866	50.325	1214200	15	4	2	5	4	2	1	4	2	5	4	2	1	E9B4G0	E9B4G0	tr|E9B4G0|E9B4G0_LEIMU Coatomer subunit beta OS=Leishmania mexicana (strain MHOM/GT/2001/U1103) OX=929439 GN=LMXM_32_3210 PE=3 SV=1
19.6866	19.6937	19.8341	20.6552	20.8209	21.8224	10	10	8	42.2	42.2	35.2	26.076	204.21	9904800	99	8	9	9	7	6	8	6	7	7	5	4	6	E9B4Q3;E9B4Q5	E9B4Q3;E9B4Q5	tr|E9B4Q3|E9B4Q3_LEIMU Elongation factor 1-beta OS=Leishmania mexicana (strain MHOM/GT/2001/U1103) OX=929439 GN=LMXM_33_0820 PE=3 SV=1;tr|E9B4Q5|E9B4Q5_LEIMU Putative translation elongation factor 1-beta OS=Leishmania mexicana (strain MHOM/GT/2001/U1103) O
17.7092	18.1971	NaN	NaN	NaN	16.9714	8	8	8	17	17	17	53.717	28.692	987430	10	6	5	2	2	1	4	6	5	2	2	1	4	E9B552	E9B552	tr|E9B552|E9B552_LEIMU RuvB-like helicase OS=Leishmania mexicana (strain MHOM/GT/2001/U1103) OX=929439 GN=LMXM_33_2610 PE=3 SV=1
18.5825	18.9238	18.8055	22.0603	20.6624	20.4074	8	8	8	17.9	17.9	17.9	67.812	62.563	8688800	25	6	5	6	7	5	5	6	5	6	7	5	5	E9B5F8	E9B5F8	tr|E9B5F8|E9B5F8_LEIMU Vacuolar ATP synthase catalytic subunit A,putative OS=Leishmania mexicana (strain MHOM/GT/2001/U1103) OX=929439 GN=LMXM_33_3670 PE=3 SV=1
20.7798	20.7663	20.8853	24.4187	23.8652	24.2167	8	8	8	68.5	68.5	68.5	11.22	191.17	74231000	92	5	7	5	4	6	4	5	7	5	4	6	4	Q9GU60;E9B6A2;E9B6A1;E9B6A0	Q9GU60;E9B6A2;E9B6A1;E9B6A0	tr|Q9GU60|Q9GU60_LEIAM Kinetoplast membrane protein 11 OS=Leishmania amazonensis OX=5659 GN=Kmp-11 PE=2 SV=1;tr|E9B6A2|E9B6A2_LEIMU Kinetoplastid membrane protein-11 OS=Leishmania mexicana (strain MHOM/GT/2001/U1103) OX=929439 GN=LMXM_34_2221 PE=4 SV=1;tr|
18.971	19.7346	19.7486	22.9038	21.3271	22.5924	8	8	8	26.8	26.8	26.8	34.712	237.71	17673000	37	5	5	6	4	6	5	5	5	6	4	6	5	E9B6X2	E9B6X2	tr|E9B6X2|E9B6X2_LEIMU Putative mitochondrial phosphate transporter OS=Leishmania mexicana (strain MHOM/GT/2001/U1103) OX=929439 GN=LMXM_34_4430 PE=3 SV=1
21.8309	21.7823	21.842	24.528	25.1832	24.7551	7	7	7	71.6	71.6	71.6	89.686	165.71	99360000	69	5	5	6	4	3	6	5	5	6	4	3	6	E9AKE4	E9AKE4	tr|E9AKE4|E9AKE4_LEIMU Putative microtubule-associated protein (Fragment) OS=Leishmania mexicana (strain MHOM/GT/2001/U1103) OX=929439 GN=LMXM_05_0380 PE=4 SV=1
19.354	19.4099	19.3941	NaN	NaN	21.6209	7	7	7	10.2	10.2	10.2	75.732	160.92	5843900	39	6	7	6	5	4	4	6	7	6	5	4	4	E9AKK2	E9AKK2	tr|E9AKK2|E9AKK2_LEIMU Dipeptidyl peptidase 3 OS=Leishmania mexicana (strain MHOM/GT/2001/U1103) OX=929439 GN=LMXM_05_0960 PE=3 SV=1
NaN	16.7911	NaN	18.4552	NaN	19.8156	7	7	7	10.5	10.5	10.5	89.435	28.754	1546300	13	0	6	3	3	2	2	0	6	3	3	2	2	E9AL41	E9AL41	tr|E9AL41|E9AL41_LEIMU Uncharacterized protein OS=Leishmania mexicana (strain MHOM/GT/2001/U1103) OX=929439 GN=LMXM_07_0310 PE=4 SV=1
19.1315	18.7738	18.9751	NaN	NaN	18.7363	7	7	7	26.2	26.2	26.2	38.543	56.491	7469000	28	5	5	7	1	1	2	5	5	7	1	1	2	E9ALB7	E9ALB7	tr|E9ALB7|E9ALB7_LEIMU RNA binding protein-like protein OS=Leishmania mexicana (strain MHOM/GT/2001/U1103) OX=929439 GN=LMXM_07_1000 PE=4 SV=1
16.5635	NaN	17.0485	17.9488	NaN	NaN	7	7	7	19.8	19.8	19.8	52.725	88.404	859970	12	3	3	6	5	0	2	3	3	6	5	0	2	E9AN29	E9AN29	tr|E9AN29|E9AN29_LEIMU Putative nucleolar protein OS=Leishmania mexicana (strain MHOM/GT/2001/U1103) OX=929439 GN=LMXM_10_0210 PE=4 SV=1
NaN	15.009	NaN	NaN	18.865	18.4393	7	7	7	14	14	14	56.965	19.72	840050	13	3	3	2	2	3	2	3	3	2	2	3	2	E9ANC5	E9ANC5	tr|E9ANC5|E9ANC5_LEIMU Uncharacterized protein OS=Leishmania mexicana (strain MHOM/GT/2001/U1103) OX=929439 GN=LMXM_10_1150 PE=4 SV=1
16.9027	16.9875	16.7101	16.3098	NaN	NaN	7	7	7	31.2	31.2	31.2	37.446	91.497	683820	19	4	3	6	2	2	2	4	3	6	2	2	2	E9ANM6	E9ANM6	tr|E9ANM6|E9ANM6_LEIMU Uncharacterized protein OS=Leishmania mexicana (strain MHOM/GT/2001/U1103) OX=929439 GN=LMXM_11_0820 PE=4 SV=1
18.4995	18.4113	18.4326	20.1994	20.3171	20.0704	7	7	7	24.7	24.7	24.7	30.501	323.31	4712000	22	5	5	4	3	4	4	5	5	4	3	4	4	E9ANS8	E9ANS8	tr|E9ANS8|E9ANS8_LEIMU Proteasome subunit beta OS=Leishmania mexicana (strain MHOM/GT/2001/U1103) OX=929439 GN=LMXM_12_0030 PE=3 SV=1
19.4909	19.5949	19.5167	20.791	22.1975	18.7379	7	7	7	23.4	23.4	23.4	30.654	111.5	9015900	27	6	6	4	3	4	5	6	6	4	3	4	5	E9APE7;E9APE6	E9APE7;E9APE6	tr|E9APE7|E9APE7_LEIMU 40S ribosomal protein S4 OS=Leishmania mexicana (strain MHOM/GT/2001/U1103) OX=929439 GN=LMXM_13_1230 PE=3 SV=1;tr|E9APE6|E9APE6_LEIMU Putative 40S ribosomal protein S4 OS=Leishmania mexicana (strain MHOM/GT/2001/U1103) OX=929439 GN=
NaN	16.7233	16.6918	15.9106	NaN	NaN	7	7	7	10.6	10.6	10.6	91	78.751	495350	15	4	3	4	3	1	1	4	3	4	3	1	1	E9APG0	E9APG0	tr|E9APG0|E9APG0_LEIMU Uncharacterized protein OS=Leishmania mexicana (strain MHOM/GT/2001/U1103) OX=929439 GN=LMXM_13_1360 PE=4 SV=1
NaN	16.9797	16.5926	NaN	19.467	NaN	7	7	7	16	16	16	58.19	55.825	2470500	14	3	3	3	4	4	3	3	3	3	4	4	3	Q95PT4;E9APY4;O00815	Q95PT4;E9APY4;O00815	tr|Q95PT4|Q95PT4_LEIME Myo-inositol-1-phosphate synthase OS=Leishmania mexicana OX=5665 GN=ino1 PE=4 SV=1;tr|E9APY4|E9APY4_LEIMU Myo-inositol-1-phosphate synthase OS=Leishmania mexicana (strain MHOM/GT/2001/U1103) OX=929439 GN=LMXM_14_1360 PE=4 SV=1;tr|O00
16.4216	16.4038	NaN	NaN	16.9216	NaN	7	7	7	23.9	23.9	23.9	30.271	9.1408	380570	21	5	3	5	1	3	1	5	3	5	1	3	1	E9AQX4	E9AQX4	tr|E9AQX4|E9AQX4_LEIMU Putative prohibitin OS=Leishmania mexicana (strain MHOM/GT/2001/U1103) OX=929439 GN=LMXM_16_1610 PE=4 SV=1
16.9378	17.3247	17.0024	NaN	17.369	NaN	7	7	7	9.7	9.7	9.7	80.717	53.709	784340	12	5	3	5	1	3	1	5	3	5	1	3	1	E9ARA1	E9ARA1	tr|E9ARA1|E9ARA1_LEIMU Putative translation initiation factor OS=Leishmania mexicana (strain MHOM/GT/2001/U1103) OX=929439 GN=LMXM_17_1290 PE=4 SV=1
18.5438	18.7247	18.5525	20.7095	20.1426	NaN	7	7	7	16.2	16.2	16.2	54.445	88.873	4385700	23	6	5	4	3	5	2	6	5	4	3	5	2	E9ARN6	E9ARN6	tr|E9ARN6|E9ARN6_LEIMU UTP--glucose-1-phosphate uridylyltransferase OS=Leishmania mexicana (strain MHOM/GT/2001/U1103) OX=929439 GN=LMXM_18_0990 PE=3 SV=1
19.7138	16.6854	NaN	17.8805	22.212	NaN	7	7	7	21.4	21.4	21.4	40.599	44.711	5379200	10	6	3	2	3	4	3	6	3	2	3	4	3	E9ARV4	E9ARV4	tr|E9ARV4|E9ARV4_LEIMU Uncharacterized protein OS=Leishmania mexicana (strain MHOM/GT/2001/U1103) OX=929439 GN=LMXM_19_0020 PE=4 SV=1
17.6381	NaN	17.136	14.0673	NaN	NaN	7	7	7	19.9	19.9	19.9	50.854	85.714	375920	10	4	1	5	1	0	1	4	1	5	1	0	1	E9ARV9	E9ARV9	tr|E9ARV9|E9ARV9_LEIMU Uncharacterized protein OS=Leishmania mexicana (strain MHOM/GT/2001/U1103) OX=929439 GN=LMXM_19_0080 PE=4 SV=1
19.5307	20.0177	19.0836	20.6963	NaN	16.9932	7	7	7	34.5	34.5	34.5	28.977	323.31	4524100	33	5	4	5	3	3	2	5	4	5	3	3	2	E9ASC5	E9ASC5	tr|E9ASC5|E9ASC5_LEIMU Stress-inducible protein STI1 homolog OS=Leishmania mexicana (strain MHOM/GT/2001/U1103) OX=929439 GN=LMXM_36_0070 PE=4 SV=1
21.5467	21.4958	21.7412	24.2955	20.6429	24.8677	7	7	7	15.6	15.6	15.6	54.201	298.73	62791000	62	5	5	5	4	5	4	5	5	5	4	5	4	E9ASW8;Q8T6M2	E9ASW8;Q8T6M2	tr|E9ASW8|E9ASW8_LEIMU Putative nucleoside transporter 1 OS=Leishmania mexicana (strain MHOM/GT/2001/U1103) OX=929439 GN=LMXM_36_1940 PE=4 SV=1;tr|Q8T6M2|Q8T6M2_LEIAM Guanosine permease OS=Leishmania amazonensis OX=5659 PE=4 SV=1
NaN	16.8364	NaN	18.8306	18.9085	19.1297	7	7	7	15.6	15.6	15.6	62.679	18.662	1715900	23	4	3	3	3	6	4	4	3	3	3	6	4	E9AT36	E9AT36	tr|E9AT36|E9AT36_LEIMU Putative membrane-bound acid phosphatase 2 OS=Leishmania mexicana (strain MHOM/GT/2001/U1103) OX=929439 GN=LMXM_36_2590 PE=3 SV=1
17.6752	NaN	17.7182	NaN	NaN	12.249	7	7	7	8.2	8.2	8.2	114.87	23.297	597240	12	4	2	2	0	3	2	4	2	2	0	3	2	E9ATC6	E9ATC6	tr|E9ATC6|E9ATC6_LEIMU 2-oxoglutarate dehydrogenase E1 component,putative OS=Leishmania mexicana (strain MHOM/GT/2001/U1103) OX=929439 GN=LMXM_36_3470 PE=4 SV=1
18.4044	18.3598	18.3317	19.2184	NaN	NaN	7	7	7	35.1	35.1	35.1	25.088	116.23	2499800	21	6	4	4	3	1	3	6	4	4	3	1	3	E9AVG6	E9AVG6	tr|E9AVG6|E9AVG6_LEIMU Proteasome subunit alpha type OS=Leishmania mexicana (strain MHOM/GT/2001/U1103) OX=929439 GN=LMXM_21_1700 PE=3 SV=1
19.1415	18.9541	19.0842	NaN	21.7172	NaN	7	7	7	18.2	18.2	18.2	41.49	88.877	12978000	26	4	4	4	1	2	2	4	4	4	1	2	2	Q9BLW4;E9AW11	Q9BLW4;E9AW11	tr|Q9BLW4|Q9BLW4_LEIME GDP-mannose pyrophosphorylase OS=Leishmania mexicana OX=5665 GN=exgmp PE=4 SV=1;tr|E9AW11|E9AW11_LEIMU Mannose-1-phosphate guanyltransferase OS=Leishmania mexicana (strain MHOM/GT/2001/U1103) OX=929439 GN=LMXM_23_0110 PE=4 SV=1
17.4094	NaN	17.1527	NaN	17.0239	NaN	7	7	7	13.6	13.6	13.6	60.891	11.824	662150	16	4	3	4	2	3	2	4	3	4	2	3	2	E9AX84	E9AX84	tr|E9AX84|E9AX84_LEIMU Putative poly(A)-binding protein OS=Leishmania mexicana (strain MHOM/GT/2001/U1103) OX=929439 GN=LMXM_25_0080 PE=4 SV=1
18.7183	NaN	NaN	21.174	23.0587	21.2606	7	7	7	21.2	21.2	21.2	39.829	21.968	13738000	16	4	2	3	3	5	3	4	2	3	3	5	3	E9AY61	E9AY61	tr|E9AY61|E9AY61_LEIMU Putative asparagine synthetase a (Putative aspartate--ammonia ligase) OS=Leishmania mexicana (strain MHOM/GT/2001/U1103) OX=929439 GN=LMXM_26_0830 PE=4 SV=1
18.54	18.4392	18.9303	21.8538	18.896	17.7627	8	8	7	42	42	36.5	22.254	63.248	5243300	27	5	5	6	5	4	5	4	4	5	4	4	4	E9AYX8	E9AYX8	tr|E9AYX8|E9AYX8_LEIMU Putative small GTP-binding protein Rab1 OS=Leishmania mexicana (strain MHOM/GT/2001/U1103) OX=929439 GN=LMXM_27_0760 PE=4 SV=1
16.9676	17.4414	NaN	NaN	16.5325	NaN	7	7	7	11.7	11.7	11.7	78.015	37.859	804360	12	4	5	2	2	2	3	4	5	2	2	2	3	E9AZ37	E9AZ37	tr|E9AZ37|E9AZ37_LEIMU Putative arginyl-tRNA synthetase OS=Leishmania mexicana (strain MHOM/GT/2001/U1103) OX=929439 GN=LMXM_27_1310 PE=3 SV=1
18.3591	18.6053	18.125	NaN	19.6868	18.0458	7	7	7	30.5	30.5	30.5	33.555	83.774	2177400	18	5	5	4	1	5	2	5	5	4	1	5	2	E9AZT2	E9AZT2	tr|E9AZT2|E9AZT2_LEIMU Putative electron-transfer-flavoprotein, alpha polypeptide OS=Leishmania mexicana (strain MHOM/GT/2001/U1103) OX=929439 GN=LMXM_28_1140 PE=4 SV=1
16.8454	16.9785	17.3032	NaN	17.9235	NaN	7	7	7	9.6	9.6	9.6	81.564	25.293	1044800	14	6	4	4	3	2	1	6	4	4	3	2	1	E9B018	E9B018	tr|E9B018|E9B018_LEIMU Uncharacterized protein OS=Leishmania mexicana (strain MHOM/GT/2001/U1103) OX=929439 GN=LMXM_28_1990 PE=4 SV=1
18.0035	19.255	16.6362	20.0087	19.9215	20.433	7	7	7	17.4	17.4	17.4	51.064	40.189	3966300	19	5	5	5	2	5	4	5	5	5	2	5	4	E9B1E2	E9B1E2	tr|E9B1E2|E9B1E2_LEIMU Uncharacterized protein OS=Leishmania mexicana (strain MHOM/GT/2001/U1103) OX=929439 GN=LMXM_29_3680 PE=4 SV=1
NaN	18.5617	NaN	18.6787	NaN	18.8229	7	7	7	13.6	13.6	13.6	59.3	36.803	1923100	18	3	3	4	5	3	4	3	3	4	5	3	4	E9B2M5	E9B2M5	tr|E9B2M5|E9B2M5_LEIMU Chaperonin containing t-complex protein,putative OS=Leishmania mexicana (strain MHOM/GT/2001/U1103) OX=929439 GN=LMXM_31_1000 PE=3 SV=1
NaN	17.6007	17.365	NaN	NaN	18.6904	7	7	7	10.4	10.4	10.4	72.111	44.412	1679000	16	5	4	3	1	2	2	5	4	3	1	2	2	E9B478	E9B478	tr|E9B478|E9B478_LEIMU Putative heat shock protein OS=Leishmania mexicana (strain MHOM/GT/2001/U1103) OX=929439 GN=LMXM_32_2390 PE=3 SV=1
18.5553	18.3198	18.5054	17.559	18.3581	NaN	7	7	7	23	23	23	46.365	71.058	1724500	33	4	5	6	3	2	0	4	5	6	3	2	0	E9B5S5	E9B5S5	tr|E9B5S5|E9B5S5_LEIMU Putative ATP-dependent DEAD-box RNA helicase OS=Leishmania mexicana (strain MHOM/GT/2001/U1103) OX=929439 GN=LMXM_34_0370 PE=3 SV=1
NaN	17.3584	NaN	17.9997	NaN	17.9062	7	7	7	16.8	16.8	16.8	48.175	183.31	1224000	13	1	4	3	5	4	2	1	4	3	5	4	2	E9B694	E9B694	tr|E9B694|E9B694_LEIMU Uncharacterized protein OS=Leishmania mexicana (strain MHOM/GT/2001/U1103) OX=929439 GN=LMXM_34_2150 PE=4 SV=1
18.8926	19.026	18.119	19.8453	NaN	19.214	7	7	7	25.2	25.2	25.2	30.286	102.86	3278200	35	5	5	4	4	6	4	5	5	4	4	6	4	E9B699	E9B699	tr|E9B699|E9B699_LEIMU Putative RNA-binding protein OS=Leishmania mexicana (strain MHOM/GT/2001/U1103) OX=929439 GN=LMXM_34_2200 PE=4 SV=1
17.9622	18.082	18.0557	NaN	16.9753	NaN	7	7	7	17	17	17	50.684	70.556	1650200	16	3	6	4	4	3	2	3	6	4	4	3	2	E9B6Q0	E9B6Q0	tr|E9B6Q0|E9B6Q0_LEIMU Uncharacterized protein OS=Leishmania mexicana (strain MHOM/GT/2001/U1103) OX=929439 GN=LMXM_34_3720 PE=4 SV=1
18.7835	18.9038	19.063	NaN	NaN	16.9423	6	6	6	25.8	25.8	25.8	30.036	77.708	1790300	21	5	5	5	2	2	3	5	5	5	2	2	3	E8NHI0	E8NHI0	tr|E8NHI0|E8NHI0_LEIMU 40S ribosomal protein S3a OS=Leishmania mexicana (strain MHOM/GT/2001/U1103) OX=929439 GN=LmxM_34_0400a_1 PE=3 SV=1
18.1881	17.7554	18.1593	NaN	NaN	17.7446	10	10	6	16.5	16.5	11.7	77.583	35.422	1406900	25	5	5	7	5	1	4	4	4	5	3	0	2	E9AJD9	E9AJD9	tr|E9AJD9|E9AJD9_LEIMU Putative long-chain-fatty-acid-CoA ligase OS=Leishmania mexicana (strain MHOM/GT/2001/U1103) OX=929439 GN=LMXM_01_0520 PE=4 SV=1
19.6561	19.5903	19.7127	21.2745	NaN	NaN	6	6	6	21.3	21.3	21.3	51.086	46.335	12236000	22	2	5	3	5	4	1	2	5	3	5	4	1	E9AJG4	E9AJG4	tr|E9AJG4|E9AJG4_LEIMU Uncharacterized protein OS=Leishmania mexicana (strain MHOM/GT/2001/U1103) OX=929439 GN=LMXM_01_0770 PE=3 SV=1
19.2444	18.949	18.8644	21.2209	22.777	20.236	6	6	6	17.2	17.2	17.2	31.964	74.068	12081000	57	5	4	4	3	2	4	5	4	4	3	2	4	E9AJK8	E9AJK8	tr|E9AJK8|E9AJK8_LEIMU Uncharacterized protein OS=Leishmania mexicana (strain MHOM/GT/2001/U1103) OX=929439 GN=LMXM_02_0460 PE=4 SV=1
20.255	20.2158	20.3056	22.9266	NaN	23.4709	6	6	6	44.8	44.8	44.8	17.561	203.18	25835000	23	5	4	3	4	3	3	5	4	3	4	3	3	E9AJL7	E9AJL7	tr|E9AJL7|E9AJL7_LEIMU Uncharacterized protein OS=Leishmania mexicana (strain MHOM/GT/2001/U1103) OX=929439 GN=LMXM_02_0550 PE=4 SV=1
NaN	16.8455	16.6997	NaN	20.6497	NaN	6	6	6	10.5	10.5	10.5	68.44	66.515	3750100	7	3	2	3	2	4	2	3	2	3	2	4	2	Q86PL6;E9AKA8	Q86PL6;E9AKA8	tr|Q86PL6|Q86PL6_LEIME Paraflagellar rod protein 4 OS=Leishmania mexicana OX=5665 GN=PFR4 PE=4 SV=1;tr|E9AKA8|E9AKA8_LEIMU Putative paraflagellar rod component par4 OS=Leishmania mexicana (strain MHOM/GT/2001/U1103) OX=929439 GN=LMXM_05_0040 PE=4 SV=1
NaN	18.8411	18.9207	NaN	NaN	22.0467	6	6	6	8.5	8.5	8.5	132.44	36.856	14424000	23	4	3	5	2	3	2	4	3	5	2	3	2	E9ALG1	E9ALG1	tr|E9ALG1|E9ALG1_LEIMU Uncharacterized protein OS=Leishmania mexicana (strain MHOM/GT/2001/U1103) OX=929439 GN=LMXM_08_29_2630 PE=4 SV=1
17.8343	18.0246	17.9583	15.1189	NaN	NaN	6	6	6	33.2	33.2	33.2	24.745	37.631	1175900	17	3	5	3	2	0	3	3	5	3	2	0	3	E9ALH7	E9ALH7	tr|E9ALH7|E9ALH7_LEIMU Putative 60S ribosomal protein L13 OS=Leishmania mexicana (strain MHOM/GT/2001/U1103) OX=929439 GN=LMXM_08_29_2460 PE=3 SV=1
17.4535	NaN	17.5479	16.7195	NaN	NaN	6	6	6	11.7	11.7	11.7	75.343	172.94	1370600	13	3	4	3	2	2	2	3	4	3	2	2	2	E9ALS6	E9ALS6	tr|E9ALS6|E9ALS6_LEIMU Uncharacterized protein OS=Leishmania mexicana (strain MHOM/GT/2001/U1103) OX=929439 GN=LMXM_08_29_1470 PE=4 SV=1
17.6432	17.6506	17.4252	22.4869	21.8961	19.5421	6	6	6	55.9	55.9	55.9	16.636	164.37	12700000	81	6	6	4	5	5	4	6	6	4	5	5	4	E9ALV7	E9ALV7	tr|E9ALV7|E9ALV7_LEIMU Tryparedoxin OS=Leishmania mexicana (strain MHOM/GT/2001/U1103) OX=929439 GN=LMXM_08_29_1160 PE=4 SV=1
16.8396	NaN	NaN	NaN	16.9473	18.2466	6	6	6	10.7	10.7	10.7	67.785	79.17	799830	15	4	5	3	1	2	2	4	5	3	1	2	2	E9ALX2	E9ALX2	tr|E9ALX2|E9ALX2_LEIMU Uncharacterized protein OS=Leishmania mexicana (strain MHOM/GT/2001/U1103) OX=929439 GN=LMXM_08_29_1000 PE=4 SV=1
17.3134	NaN	16.1606	NaN	17.705	18.0452	6	6	6	13.6	13.6	13.6	62.853	133.62	872770	15	3	2	4	3	4	3	3	2	4	3	4	3	E9AMH0	E9AMH0	tr|E9AMH0|E9AMH0_LEIMU Uncharacterized protein OS=Leishmania mexicana (strain MHOM/GT/2001/U1103) OX=929439 GN=LMXM_08_0960 PE=4 SV=1
17.2695	17.3584	16.8881	NaN	19.0227	NaN	6	6	6	9.4	9.4	9.4	83.587	56.486	2046700	15	3	3	4	3	3	2	3	3	4	3	3	2	E9AMS8;A7XAB0	E9AMS8;A7XAB0	tr|E9AMS8|E9AMS8_LEIMU Oligopeptidase b OS=Leishmania mexicana (strain MHOM/GT/2001/U1103) OX=929439 GN=LMXM_09_0770 PE=4 SV=1;tr|A7XAB0|A7XAB0_LEIAM Oligopeptidase B OS=Leishmania amazonensis OX=5659 PE=4 SV=1
17.6296	18.0852	17.7592	21.0567	16.7893	19.292	6	6	6	12.9	12.9	12.9	54.98	103.24	3730200	28	4	4	5	2	4	5	4	4	5	2	4	5	E9ANZ0	E9ANZ0	tr|E9ANZ0|E9ANZ0_LEIMU Putative alanine aminotransferase OS=Leishmania mexicana (strain MHOM/GT/2001/U1103) OX=929439 GN=LMXM_12_0630 PE=4 SV=1
19.5296	19.829	19.494	20.3163	21.8057	NaN	6	6	6	41.3	41.3	41.3	13.323	195.99	9147200	37	6	5	6	5	4	3	6	5	6	5	4	3	E9AP69	E9AP69	tr|E9AP69|E9AP69_LEIMU Uncharacterized protein OS=Leishmania mexicana (strain MHOM/GT/2001/U1103) OX=929439 GN=LMXM_13_0450 PE=4 SV=1
19.2475	18.6763	19.0156	NaN	16.5715	NaN	6	6	6	32.4	32.4	32.4	15.369	23.465	2089000	24	4	4	5	1	2	2	4	4	5	1	2	2	E9APL7	E9APL7	tr|E9APL7|E9APL7_LEIMU Uncharacterized protein OS=Leishmania mexicana (strain MHOM/GT/2001/U1103) OX=929439 GN=LMXM_14_0240 PE=4 SV=1
19.041	NaN	18.8093	20.3014	22.1289	22.4366	6	6	6	17.5	17.5	17.5	32.232	31.686	11663000	18	6	5	5	2	5	3	6	5	5	2	5	3	E9APM4	E9APM4	tr|E9APM4|E9APM4_LEIMU Proteasome subunit alpha type OS=Leishmania mexicana (strain MHOM/GT/2001/U1103) OX=929439 GN=LMXM_14_0310 PE=3 SV=1
18.5819	18.7693	18.6321	19.672	NaN	NaN	6	6	6	6.4	6.4	6.4	108.73	19.299	2818700	16	4	4	4	3	2	2	4	4	4	3	2	2	E9APZ2	E9APZ2	tr|E9APZ2|E9APZ2_LEIMU Uncharacterized protein OS=Leishmania mexicana (strain MHOM/GT/2001/U1103) OX=929439 GN=LMXM_14_1440 PE=4 SV=1
18.0554	17.5665	NaN	16.4723	NaN	NaN	6	6	6	34.7	34.7	34.7	21.037	12.12	690000	9	3	5	2	3	1	0	3	5	2	3	1	0	E9AQ99;E9B3Q4	E9AQ99;E9B3Q4	tr|E9AQ99|E9AQ99_LEIMU 60S ribosomal protein L6 OS=Leishmania mexicana (strain MHOM/GT/2001/U1103) OX=929439 GN=LMXM_15_1000 PE=3 SV=1;tr|E9B3Q4|E9B3Q4_LEIMU 60S ribosomal protein L6 OS=Leishmania mexicana (strain MHOM/GT/2001/U1103) OX=929439 GN=LMXM_32_0
NaN	16.8801	16.8001	NaN	NaN	17.2775	6	6	6	16.8	16.8	16.8	49.101	66.73	890350	13	3	3	5	3	2	4	3	3	5	3	2	4	E9AQD3	E9AQD3	tr|E9AQD3|E9AQD3_LEIMU Putative nucleolar RNA binding protein OS=Leishmania mexicana (strain MHOM/GT/2001/U1103) OX=929439 GN=LMXM_15_1380 PE=4 SV=1
17.5328	17.8304	17.8163	NaN	NaN	19.7581	6	6	6	10.2	10.2	10.2	76.103	42.507	2860800	17	5	5	4	2	3	3	5	5	4	2	3	3	E9ARG5	E9ARG5	tr|E9ARG5|E9ARG5_LEIMU Uncharacterized protein OS=Leishmania mexicana (strain MHOM/GT/2001/U1103) OX=929439 GN=LMXM_18_0280 PE=4 SV=1
17.6769	17.5781	17.6089	NaN	14.932	NaN	6	6	6	22.2	22.2	22.2	40.337	43.333	1317600	8	5	4	3	2	2	0	5	4	3	2	2	0	E9ARG7	E9ARG7	tr|E9ARG7|E9ARG7_LEIMU Uncharacterized protein OS=Leishmania mexicana (strain MHOM/GT/2001/U1103) OX=929439 GN=LMXM_18_0300 PE=4 SV=1
18.5031	17.5943	NaN	NaN	17.4944	19.8652	8	8	6	14	14	11.3	72.039	16.012	2398400	12	3	5	4	3	4	4	2	4	3	2	3	2	E9AS51	E9AS51	tr|E9AS51|E9AS51_LEIMU 4-coumarate:coa ligase-like protein OS=Leishmania mexicana (strain MHOM/GT/2001/U1103) OX=929439 GN=LMXM_19_1005 PE=4 SV=1
17.2536	17.3067	NaN	NaN	NaN	14.5305	6	6	6	18.8	18.8	18.8	47.776	52.044	647700	11	3	4	3	0	2	1	3	4	3	0	2	1	E9ASA6	E9ASA6	tr|E9ASA6|E9ASA6_LEIMU Peptidylprolyl isomerase OS=Leishmania mexicana (strain MHOM/GT/2001/U1103) OX=929439 GN=LMXM_19_1530 PE=4 SV=1
19.0381	19.0824	18.318	18.9701	22.8983	22.1229	6	6	6	38.6	38.6	38.6	17.368	45.549	13304000	53	6	6	5	4	3	4	6	6	5	4	3	4	E9ASL3	E9ASL3	tr|E9ASL3|E9ASL3_LEIMU Putative 40S ribosomal protein S18 OS=Leishmania mexicana (strain MHOM/GT/2001/U1103) OX=929439 GN=LMXM_36_0930 PE=3 SV=1
NaN	18.0216	18.2154	19.8104	19.2991	NaN	8	6	6	45.7	37.5	37.5	22.954	74.981	2572400	29	4	6	3	5	1	2	4	6	3	5	1	2	E9ASR3	E9ASR3	tr|E9ASR3|E9ASR3_LEIMU Putative translation elongation factor 1-beta OS=Leishmania mexicana (strain MHOM/GT/2001/U1103) OX=929439 GN=LMXM_36_1430 PE=3 SV=1
NaN	17.2222	16.6359	NaN	NaN	15.6648	6	6	6	9.7	9.7	9.7	97.878	30.889	560360	8	2	4	3	1	2	2	2	4	3	1	2	2	E9ATW8	E9ATW8	tr|E9ATW8|E9ATW8_LEIMU Uncharacterized protein OS=Leishmania mexicana (strain MHOM/GT/2001/U1103) OX=929439 GN=LMXM_36_5340 PE=4 SV=1
17.936	18.0072	NaN	NaN	16.2516	NaN	6	6	6	10.7	10.7	10.7	86.173	25.111	739100	11	5	3	1	3	2	0	5	3	1	3	2	0	E9AU22	E9AU22	tr|E9AU22|E9AU22_LEIMU Uncharacterized protein OS=Leishmania mexicana (strain MHOM/GT/2001/U1103) OX=929439 GN=LMXM_36_5870 PE=4 SV=1
18.1425	18.4253	17.9363	15.8249	NaN	NaN	6	6	6	21.4	21.4	21.4	41.285	92.734	1179800	13	4	5	4	3	3	3	4	5	4	3	3	3	E9AU26	E9AU26	tr|E9AU26|E9AU26_LEIMU Uncharacterized protein OS=Leishmania mexicana (strain MHOM/GT/2001/U1103) OX=929439 GN=LMXM_36_5910 PE=4 SV=1
NaN	17.3553	17.6308	17.0927	NaN	NaN	6	6	6	8.1	8.1	8.1	81.701	20.733	664060	11	3	4	3	3	3	0	3	4	3	3	3	0	E9AUD5	E9AUD5	tr|E9AUD5|E9AUD5_LEIMU Putative eukaryotic translation initiation factor 3 subunit 8 OS=Leishmania mexicana (strain MHOM/GT/2001/U1103) OX=929439 GN=LMXM_36_6980 PE=4 SV=1
18.7276	17.1239	17.8101	NaN	16.3566	NaN	6	6	6	20.4	20.4	20.4	37.206	46.964	1601400	13	2	5	5	2	3	2	2	5	5	2	3	2	E9AV21	E9AV21	tr|E9AV21|E9AV21_LEIMU Putative la RNA binding protein OS=Leishmania mexicana (strain MHOM/GT/2001/U1103) OX=929439 GN=LMXM_21_0540 PE=4 SV=1
17.5469	17.6086	NaN	19.8314	NaN	NaN	6	6	6	9.6	9.6	9.6	83.85	21.067	1528700	13	3	4	2	3	1	2	3	4	2	3	1	2	E9AV49	E9AV49	tr|E9AV49|E9AV49_LEIMU Putative methionyl-tRNA synthetase OS=Leishmania mexicana (strain MHOM/GT/2001/U1103) OX=929439 GN=LMXM_21_0810 PE=3 SV=1
NaN	16.591	15.8355	NaN	17.0356	NaN	6	6	6	15.7	15.7	15.7	52.346	127.8	331060	10	3	4	4	0	2	0	3	4	4	0	2	0	E9AVE7	E9AVE7	tr|E9AVE7|E9AVE7_LEIMU Uncharacterized protein OS=Leishmania mexicana (strain MHOM/GT/2001/U1103) OX=929439 GN=LMXM_21_1566 PE=4 SV=1
18.4806	18.5506	18.3062	19.506	19.7391	NaN	6	6	6	19	19	19	31.868	7.721	4100800	19	4	4	4	4	3	3	4	4	4	4	3	3	E9AVR1	E9AVR1	tr|E9AVR1|E9AVR1_LEIMU Putative NADH-cytochrome b5 reductase OS=Leishmania mexicana (strain MHOM/GT/2001/U1103) OX=929439 GN=LMXM_22_0770 PE=4 SV=1
20.4278	20.5135	20.2074	21.6207	22.7998	22.2165	6	6	6	21.7	21.7	21.7	25.373	55.788	18254000	50	5	4	5	3	3	3	5	4	5	3	3	3	E9AW04;Q4VKK7	E9AW04;Q4VKK7	tr|E9AW04|E9AW04_LEIMU Peroxidoxin (Tryparedoxin peroxidase) OS=Leishmania mexicana (strain MHOM/GT/2001/U1103) OX=929439 GN=LMXM_23_0040 PE=4 SV=1;tr|Q4VKK7|Q4VKK7_LEIAM Mitochondrial tryparedoxin peroxidase OS=Leishmania amazonensis OX=5659 PE=4 SV=1
18.3875	19.0702	NaN	NaN	20.1447	NaN	6	6	6	23.6	23.6	23.6	38.483	127.32	3800800	28	4	6	5	2	3	3	4	6	5	2	3	3	E9AW40	E9AW40	tr|E9AW40|E9AW40_LEIMU Putative NADP-dependent alcohol dehydrogenase OS=Leishmania mexicana (strain MHOM/GT/2001/U1103) OX=929439 GN=LMXM_23_0360 PE=3 SV=1
18.5079	18.13	18.4381	NaN	NaN	17.9589	6	6	6	30.8	30.8	30.8	27.302	183.97	1831200	23	6	6	4	4	2	2	6	6	4	4	2	2	E9AWG1	E9AWG1	tr|E9AWG1|E9AWG1_LEIMU Uncharacterized protein OS=Leishmania mexicana (strain MHOM/GT/2001/U1103) OX=929439 GN=LMXM_23_1410 PE=4 SV=1
16.9438	NaN	17.316	18.1429	18.9439	21.0917	6	6	6	26.1	26.1	26.1	27.286	103.44	3357900	27	4	3	5	3	4	4	4	3	5	3	4	4	E9AWI0	E9AWI0	tr|E9AWI0|E9AWI0_LEIMU Pyridoxal phosphate homeostasis protein OS=Leishmania mexicana (strain MHOM/GT/2001/U1103) OX=929439 GN=LMXM_23_1480 PE=3 SV=1
18.0586	18.597	18.2902	21.1243	21.3362	NaN	6	6	6	31.5	31.5	31.5	27.054	35.338	5984900	24	4	3	4	4	3	3	4	3	4	4	3	3	E9AWS6;A0A0C5DM92;A0A0C5D665;P48499	E9AWS6;A0A0C5DM92;A0A0C5D665;P48499	tr|E9AWS6|E9AWS6_LEIMU Triosephosphate isomerase OS=Leishmania mexicana (strain MHOM/GT/2001/U1103) OX=929439 GN=LMXM_24_0850 PE=3 SV=1;tr|A0A0C5DM92|A0A0C5DM92_LEIAM Triosephosphate isomerase (Fragment) OS=Leishmania amazonensis OX=5659 PE=3 SV=1;tr|A0A0C
18.8689	19.3213	19.1096	NaN	20.1385	21.5587	6	6	6	12	12	12	55.329	26.83	5802900	27	6	5	4	3	5	4	6	5	4	3	5	4	E9AX57	E9AX57	tr|E9AX57|E9AX57_LEIMU Uncharacterized protein OS=Leishmania mexicana (strain MHOM/GT/2001/U1103) OX=929439 GN=LMXM_24_2110 PE=4 SV=1
NaN	17.361	17.4008	20.7388	19.4832	NaN	6	6	6	39.1	39.1	39.1	19.257	30.893	2792500	19	1	3	3	4	4	5	1	3	3	4	4	5	E9AY60;E9AY59	E9AY60;E9AY59	tr|E9AY60|E9AY60_LEIMU Glutathione peroxidase OS=Leishmania mexicana (strain MHOM/GT/2001/U1103) OX=929439 GN=LMXM_26_0810 PE=3 SV=1;tr|E9AY59|E9AY59_LEIMU Glutathione peroxidase OS=Leishmania mexicana (strain MHOM/GT/2001/U1103) OX=929439 GN=LMXM_26_0800
NaN	16.8815	16.7525	NaN	NaN	16.7263	6	6	6	21.6	21.6	21.6	22.19	6.6837	842760	10	1	4	3	1	3	1	1	4	3	1	3	1	E9AYB7	E9AYB7	tr|E9AYB7|E9AYB7_LEIMU Prefoldin subunit 3 OS=Leishmania mexicana (strain MHOM/GT/2001/U1103) OX=929439 GN=LMXM_26_1380 PE=3 SV=1
17.0817	17.4838	17.4371	NaN	NaN	14.9619	6	6	6	10.1	10.1	10.1	79.581	52.885	573550	20	4	5	5	1	2	1	4	5	5	1	2	1	E9AYD4	E9AYD4	tr|E9AYD4|E9AYD4_LEIMU Trifunctional enzyme alpha subunit, mitochondrial-like protein OS=Leishmania mexicana (strain MHOM/GT/2001/U1103) OX=929439 GN=LMXM_26_1550 PE=4 SV=1
16.5924	16.1625	16.8975	16.9795	NaN	NaN	6	6	6	1.7	1.7	1.7	489.11	4.4501	441250	6	4	2	5	2	0	0	4	2	5	2	0	0	E9AYV2	E9AYV2	tr|E9AYV2|E9AYV2_LEIMU Putative calpain-like cysteine peptidase OS=Leishmania mexicana (strain MHOM/GT/2001/U1103) OX=929439 GN=LMXM_27_0510 PE=3 SV=1
17.5536	17.554	17.2036	17.1191	NaN	NaN	6	6	6	17.7	17.7	17.7	43.97	37.291	1050900	24	4	5	3	3	2	4	4	5	3	3	2	4	E9AZA7;E9AZA9	E9AZA7;E9AZA9	tr|E9AZA7|E9AZA7_LEIMU Branched-chain-amino-acid aminotransferase OS=Leishmania mexicana (strain MHOM/GT/2001/U1103) OX=929439 GN=LMXM_27_2030 PE=3 SV=1;tr|E9AZA9|E9AZA9_LEIMU Branched-chain-amino-acid aminotransferase OS=Leishmania mexicana (strain MHOM/G
16.7961	NaN	16.6355	NaN	NaN	16.6257	6	6	6	12.9	12.9	12.9	71.336	26.014	396890	9	3	1	3	1	2	3	3	1	3	1	2	3	E9B038	E9B038	tr|E9B038|E9B038_LEIMU Uncharacterized protein OS=Leishmania mexicana (strain MHOM/GT/2001/U1103) OX=929439 GN=LMXM_28_2170 PE=4 SV=1
23.6155	23.6968	23.6518	27.5916	27.8477	27.5551	32	32	6	49.1	49.1	12.1	71.24	323.31	684450000	588	28	29	26	27	24	28	5	6	4	4	4	5	E9B099;S6D4K6;D2EAV9;D2CRG4;D2CRG3;S6D4M5;A0A1L7S7I0;S6D9G8;A0A2S0SHV0;E9B0A0;A0A2Z4LFZ3;A0A1L6CBW6;E9B0A4	E9B099;S6D4K6;D2EAV9;D2CRG4;D2CRG3;S6D4M5;A0A1L7S7I0;S6D9G8	tr|E9B099|E9B099_LEIMU Putative heat-shock protein hsp70 OS=Leishmania mexicana (strain MHOM/GT/2001/U1103) OX=929439 GN=LMXM_28_2770 PE=3 SV=1;tr|S6D4K6|S6D4K6_LEIAM Heat-shock protein 70 kDa (Fragment) OS=Leishmania amazonensis OX=5659 GN=hsp70 PE=3 SV=1
17.0404	17.2132	17.3113	16.3332	NaN	NaN	6	6	6	17	17	17	42.996	9.0572	842240	13	3	4	4	3	1	2	3	4	4	3	1	2	E9B1W3;E9B1W4	E9B1W3;E9B1W4	tr|E9B1W3|E9B1W3_LEIMU Putative 3-ketoacyl-CoA thiolase-like protein OS=Leishmania mexicana (strain MHOM/GT/2001/U1103) OX=929439 GN=LMXM_30_1630 PE=3 SV=1;tr|E9B1W4|E9B1W4_LEIMU Thiolase protein-like protein OS=Leishmania mexicana (strain MHOM/GT/2001/U11
18.5463	18.6358	18.5323	19.9936	21.2648	NaN	6	6	6	15.5	15.5	15.5	51.11	175.6	5154700	55	6	6	5	6	4	4	6	6	5	6	4	4	E9B201;E9B1Y8	E9B201;E9B1Y8	tr|E9B201|E9B201_LEIMU Succinyl-diaminopimelate desuccinylase-like protein OS=Leishmania mexicana (strain MHOM/GT/2001/U1103) OX=929439 GN=LMXM_30_2020 PE=4 SV=1;tr|E9B1Y8|E9B1Y8_LEIMU Peptidase m20/m25/m40 family-like protein (Fragment) OS=Leishmania mexi
17.5157	17.4172	17.6824	17.3879	NaN	19.1321	6	6	6	6.2	6.2	6.2	118.63	46.514	2062800	19	3	5	5	3	2	3	3	5	5	3	2	3	E9B2A8	E9B2A8	tr|E9B2A8|E9B2A8_LEIMU Putative peptidase OS=Leishmania mexicana (strain MHOM/GT/2001/U1103) OX=929439 GN=LMXM_30_3090 PE=3 SV=1
17.9859	18.1774	18.6692	21.565	20.0356	20.6831	6	6	6	15.2	15.2	15.2	51.421	61.445	6507200	21	4	3	4	3	3	3	4	3	4	3	3	3	E9B2F6	E9B2F6	tr|E9B2F6|E9B2F6_LEIMU Uncharacterized protein OS=Leishmania mexicana (strain MHOM/GT/2001/U1103) OX=929439 GN=LMXM_31_0350 PE=4 SV=1
16.5696	16.6863	16.9166	NaN	NaN	15.5679	6	6	6	6.5	6.5	6.5	117.52	7.5976	534980	16	4	4	4	1	3	1	4	4	4	1	3	1	E9B2Z5	E9B2Z5	tr|E9B2Z5|E9B2Z5_LEIMU Uncharacterized protein OS=Leishmania mexicana (strain MHOM/GT/2001/U1103) OX=929439 GN=LMXM_31_2150 PE=4 SV=1
17.9372	NaN	16.722	NaN	20.1453	NaN	6	6	6	16.2	16.2	16.2	52.533	106.48	2752200	15	4	4	5	2	4	1	4	4	5	2	4	1	E9B473	E9B473	tr|E9B473|E9B473_LEIMU Succinyl-CoA:3-ketoacid-coenzyme A transferase OS=Leishmania mexicana (strain MHOM/GT/2001/U1103) OX=929439 GN=LMXM_32_2340 PE=3 SV=1
17.5166	NaN	18.1179	NaN	NaN	21.2965	6	6	6	21.3	21.3	21.3	34.029	39.032	4745200	26	3	4	5	2	2	2	3	4	5	2	2	2	E9B665	E9B665	tr|E9B665|E9B665_LEIMU Putative 60S ribosomal protein L5 OS=Leishmania mexicana (strain MHOM/GT/2001/U1103) OX=929439 GN=LMXM_34_1880 PE=3 SV=1
20.834	21.1514	21.0471	21.7317	25.1536	21.8275	6	6	6	15.6	15.6	15.6	44.446	236.83	49315000	94	6	6	6	4	5	5	6	6	6	4	5	5	E9B6K2	E9B6K2	tr|E9B6K2|E9B6K2_LEIMU Putative cystathione gamma lyase OS=Leishmania mexicana (strain MHOM/GT/2001/U1103) OX=929439 GN=LMXM_34_3230 PE=3 SV=1
18.3288	18.7444	18.2705	17.5598	20.7668	17.1599	6	6	6	21.8	21.8	21.8	24.88	225.66	3483400	81	5	5	5	4	5	4	5	5	5	4	5	4	E9B6P8	E9B6P8	tr|E9B6P8|E9B6P8_LEIMU Putative Gim5A protein (Glycosomal membrane protein) OS=Leishmania mexicana (strain MHOM/GT/2001/U1103) OX=929439 GN=LMXM_34_3700 PE=4 SV=1
NaN	17.5609	16.3235	NaN	NaN	16.0386	6	6	6	11.9	11.9	11.9	62.989	14.729	648800	8	2	5	3	2	1	2	2	5	3	2	1	2	E9B730	E9B730	tr|E9B730|E9B730_LEIMU Polyadenylate-binding protein OS=Leishmania mexicana (strain MHOM/GT/2001/U1103) OX=929439 GN=LMXM_34_5040 PE=3 SV=1
18.3181	18.4594	NaN	16.8438	NaN	NaN	5	5	5	8.4	8.4	8.4	76.626	13.6	1659500	20	4	4	2	3	4	2	4	4	2	3	4	2	E9AJN6	E9AJN6	tr|E9AJN6|E9AJN6_LEIMU Putative peptidyl dipeptidase OS=Leishmania mexicana (strain MHOM/GT/2001/U1103) OX=929439 GN=LMXM_02_0740 PE=3 SV=1
18.0126	18.803	18.5934	NaN	NaN	21.3872	5	5	5	14.2	14.2	14.2	41.683	180.44	5188500	20	3	4	3	3	4	3	3	4	3	3	4	3	E9ALA4	E9ALA4	tr|E9ALA4|E9ALA4_LEIMU Splicing factor ptsr1-like protein OS=Leishmania mexicana (strain MHOM/GT/2001/U1103) OX=929439 GN=LMXM_07_0870 PE=4 SV=1
18.3068	NaN	17.4361	NaN	NaN	18.6838	5	5	5	15.6	15.6	15.6	40.08	19.282	1171900	9	4	2	3	2	1	3	4	2	3	2	1	3	E9ALW3	E9ALW3	tr|E9ALW3|E9ALW3_LEIMU Uncharacterized protein OS=Leishmania mexicana (strain MHOM/GT/2001/U1103) OX=929439 GN=LMXM_08_29_1100 PE=4 SV=1
17.8312	17.7346	NaN	NaN	NaN	18.6931	5	5	5	19.8	19.8	19.8	41.106	44.846	2195800	19	4	4	4	1	2	2	4	4	4	1	2	2	E9ALW5;E9ALW4	E9ALW5;E9ALW4	tr|E9ALW5|E9ALW5_LEIMU Putative ribosomal protein L1a OS=Leishmania mexicana (strain MHOM/GT/2001/U1103) OX=929439 GN=LMXM_08_29_1070 PE=4 SV=1;tr|E9ALW4|E9ALW4_LEIMU Putative ribosomal protein L1a OS=Leishmania mexicana (strain MHOM/GT/2001/U1103) OX=9294
19.6633	19.4025	19.5901	22.5291	22.6856	22.5088	5	5	5	46	46	46	15.689	105.7	20908000	30	3	5	4	3	4	4	3	5	4	3	4	4	E9AM28	E9AM28	tr|E9AM28|E9AM28_LEIMU Cofilin-like protein OS=Leishmania mexicana (strain MHOM/GT/2001/U1103) OX=929439 GN=LMXM_08_29_0510 PE=3 SV=1
18.3712	18.5553	18.4887	20.8345	NaN	20.7268	5	5	5	20.6	20.6	20.6	36.554	73.104	5866700	24	4	4	5	4	2	2	4	4	5	4	2	2	E9AM47	E9AM47	tr|E9AM47|E9AM47_LEIMU Uncharacterized protein OS=Leishmania mexicana (strain MHOM/GT/2001/U1103) OX=929439 GN=LMXM_08_29_0320 PE=4 SV=1
15.9967	NaN	16.7937	NaN	18.2525	18.1277	5	5	5	10.6	10.6	10.6	53.348	30.146	1536500	16	3	3	2	3	2	2	3	3	2	3	2	2	E9AM50	E9AM50	tr|E9AM50|E9AM50_LEIMU Uncharacterized protein OS=Leishmania mexicana (strain MHOM/GT/2001/U1103) OX=929439 GN=LMXM_08_29_0280 PE=4 SV=1
18.4432	18.289	18.1868	19.3487	20.811	19.9365	5	5	5	15.4	15.4	15.4	36.434	40.966	4237800	17	3	5	2	2	2	4	3	5	2	2	2	4	E9AM53;E9AM54	E9AM53;E9AM54	tr|E9AM53|E9AM53_LEIMU Uncharacterized protein OS=Leishmania mexicana (strain MHOM/GT/2001/U1103) OX=929439 GN=LMXM_08_29_0251 PE=3 SV=1;tr|E9AM54|E9AM54_LEIMU Oxidase-like protein OS=Leishmania mexicana (strain MHOM/GT/2001/U1103) OX=929439 GN=LMXM_08_29_
NaN	15.0034	15.4633	14.1958	NaN	NaN	5	5	5	3.2	3.2	3.2	265.59	2.5501	3466000	3	1	2	2	2	1	2	1	2	2	2	1	2	E9AMH4	E9AMH4	tr|E9AMH4|E9AMH4_LEIMU Uncharacterized protein OS=Leishmania mexicana (strain MHOM/GT/2001/U1103) OX=929439 GN=LMXM_08_1000 PE=4 SV=1
17.4356	17.526	NaN	18.9764	19.4747	NaN	5	5	5	26.1	26.1	26.1	25.969	21.53	1540500	10	4	3	3	3	3	1	4	3	3	3	3	1	E9AMV7	E9AMV7	tr|E9AMV7|E9AMV7_LEIMU Uncharacterized protein OS=Leishmania mexicana (strain MHOM/GT/2001/U1103) OX=929439 GN=LMXM_09_1050 PE=4 SV=1
NaN	17.4713	17.3958	NaN	17.504	NaN	5	5	5	12.4	12.4	12.4	45.866	18.032	718160	8	1	4	3	1	3	1	1	4	3	1	3	1	E9ANU8	E9ANU8	tr|E9ANU8|E9ANU8_LEIMU Proteasome regulatory ATPase subunittcc1l8.3,putative OS=Leishmania mexicana (strain MHOM/GT/2001/U1103) OX=929439 GN=LMXM_12_0210 PE=3 SV=1
17.785	17.8686	17.8009	NaN	17.2226	NaN	5	5	5	16.9	16.9	16.9	41.405	32.324	2787000	17	4	2	2	2	2	2	4	2	2	2	2	2	E9AP13	E9AP13	tr|E9AP13|E9AP13_LEIMU NADH:flavin oxidoreductase/NADH oxidase,putative OS=Leishmania mexicana (strain MHOM/GT/2001/U1103) OX=929439 GN=LMXM_12_1130 PE=4 SV=1
NaN	16.3189	16.4068	NaN	12.811	NaN	5	5	5	5.5	5.5	5.5	122.02	9.0626	190750	7	0	5	3	0	1	0	0	5	3	0	1	0	E9APD4	E9APD4	tr|E9APD4|E9APD4_LEIMU Putative leucyl-tRNA synthetase OS=Leishmania mexicana (strain MHOM/GT/2001/U1103) OX=929439 GN=LMXM_13_1100 PE=3 SV=1
19.8862	19.864	19.3462	NaN	NaN	21.4745	5	5	5	29.6	29.6	29.6	22.315	42.171	13071000	26	5	4	4	3	1	4	5	4	4	3	1	4	E9APL2	E9APL2	tr|E9APL2|E9APL2_LEIMU Uncharacterized protein OS=Leishmania mexicana (strain MHOM/GT/2001/U1103) OX=929439 GN=LMXM_14_0190 PE=4 SV=1
18.1241	18.0391	17.9066	NaN	17.7146	NaN	5	5	5	12.7	12.7	12.7	37.838	46.331	1340500	8	3	2	3	4	4	3	3	2	3	4	4	3	E9AQ01	E9AQ01	tr|E9AQ01|E9AQ01_LEIMU Uncharacterized protein OS=Leishmania mexicana (strain MHOM/GT/2001/U1103) OX=929439 GN=LMXM_15_0040 PE=4 SV=1
20.1771	20.3615	20.391	22.591	21.4787	20.1336	5	5	5	34.2	34.2	34.2	21.244	323.31	15818000	49	4	5	5	5	2	2	4	5	5	5	2	2	E9AQ29	E9AQ29	tr|E9AQ29|E9AQ29_LEIMU Ribonucleoprotein p18, mitochondrial,putative OS=Leishmania mexicana (strain MHOM/GT/2001/U1103) OX=929439 GN=LMXM_15_0275 PE=4 SV=1
17.9082	17.9716	NaN	NaN	NaN	19.6666	5	5	5	8.4	8.4	8.4	65.872	19.451	1560300	12	4	3	3	1	1	2	4	3	3	1	1	2	E9AQD9	E9AQD9	tr|E9AQD9|E9AQD9_LEIMU Putative glutaminyl-tRNA synthetase OS=Leishmania mexicana (strain MHOM/GT/2001/U1103) OX=929439 GN=LMXM_15_1440 PE=3 SV=1
18.0631	18.485	18.3008	17.9834	NaN	17.508	5	5	5	37.4	37.4	37.4	18.465	74.996	1730700	22	4	4	5	2	3	2	4	4	5	2	3	2	E9ARX0	E9ARX0	tr|E9ARX0|E9ARX0_LEIMU Uncharacterized protein OS=Leishmania mexicana (strain MHOM/GT/2001/U1103) OX=929439 GN=LMXM_19_0190 PE=4 SV=1
17.2343	17.3341	16.9149	NaN	NaN	16.7538	5	5	5	10.9	10.9	10.9	65.242	17.427	751970	18	4	4	4	1	3	3	4	4	4	1	3	3	E9AS04	E9AS04	tr|E9AS04|E9AS04_LEIMU Uncharacterized protein OS=Leishmania mexicana (strain MHOM/GT/2001/U1103) OX=929439 GN=LMXM_19_0520 PE=4 SV=1
17.3087	17.6046	17.3832	19.7736	NaN	NaN	5	5	5	19	19	19	33.127	64.469	1944900	14	2	4	5	2	3	0	2	4	5	2	3	0	E9ASN4	E9ASN4	tr|E9ASN4|E9ASN4_LEIMU Short chain 3-hydroxyacyl-CoA dehydrogenase,putative OS=Leishmania mexicana (strain MHOM/GT/2001/U1103) OX=929439 GN=LMXM_36_1140 PE=4 SV=1
16.5257	NaN	16.7601	NaN	NaN	18.9478	5	5	5	27.7	27.7	27.7	29.755	120.78	999410	14	3	3	2	2	1	4	3	3	2	2	1	4	E9AST1	E9AST1	tr|E9AST1|E9AST1_LEIMU Proteasome subunit alpha type OS=Leishmania mexicana (strain MHOM/GT/2001/U1103) OX=929439 GN=LMXM_36_1600 PE=3 SV=1
18.5124	18.6726	18.5638	22.6121	NaN	21.18	20	5	5	35.5	9.9	9.9	60.305	23.673	10732000	31	4	4	4	3	3	3	4	4	4	3	3	3	E9ASX7	E9ASX7	tr|E9ASX7|E9ASX7_LEIMU Chaperonin HSP60, mitochondrial OS=Leishmania mexicana (strain MHOM/GT/2001/U1103) OX=929439 GN=LMXM_36_2020 PE=3 SV=1
16.6453	NaN	16.9403	NaN	16.6738	NaN	5	5	5	8.1	8.1	8.1	94.622	59.709	565210	12	3	4	4	2	2	1	3	4	4	2	2	1	E9AT19	E9AT19	tr|E9AT19|E9AT19_LEIMU Dipeptidyl-peptidase 8-like serine peptidase,putative OS=Leishmania mexicana (strain MHOM/GT/2001/U1103) OX=929439 GN=LMXM_36_2420 PE=3 SV=1
NaN	16.9504	17.1571	NaN	NaN	18.6016	5	5	5	12	12	12	45.572	140.62	762640	13	3	4	3	0	1	1	3	4	3	0	1	1	E9ATM0	E9ATM0	tr|E9ATM0|E9ATM0_LEIMU Proteasome regulatory ATPase subunit OS=Leishmania mexicana (strain MHOM/GT/2001/U1103) OX=929439 GN=LMXM_36_4360 PE=3 SV=1
17.5579	NaN	17.7592	NaN	NaN	17.3324	5	5	5	40.6	40.6	40.6	17.317	61.884	909680	16	4	1	4	3	2	3	4	1	4	3	2	3	E9ATN0	E9ATN0	tr|E9ATN0|E9ATN0_LEIMU Uncharacterized protein OS=Leishmania mexicana (strain MHOM/GT/2001/U1103) OX=929439 GN=LMXM_36_4460 PE=4 SV=1
18.5259	17.7992	18.39	19.2782	NaN	NaN	5	5	5	18.3	18.3	18.3	27.541	16.912	3556700	21	3	3	4	3	3	2	3	3	4	3	3	2	E9ATU6;E9ATT5	E9ATU6;E9ATT5	tr|E9ATU6|E9ATU6_LEIMU 40S ribosomal protein SA OS=Leishmania mexicana (strain MHOM/GT/2001/U1103) OX=929439 GN=LMXM_36_5120 PE=3 SV=1;tr|E9ATT5|E9ATT5_LEIMU 40S ribosomal protein SA OS=Leishmania mexicana (strain MHOM/GT/2001/U1103) OX=929439 GN=LMXM_36_5
17.0739	16.8986	NaN	NaN	16.5743	NaN	5	5	5	9.3	9.3	9.3	70.948	27.827	570170	8	2	4	3	1	2	2	2	4	3	1	2	2	E9ATU9	E9ATU9	tr|E9ATU9|E9ATU9_LEIMU Uncharacterized protein OS=Leishmania mexicana (strain MHOM/GT/2001/U1103) OX=929439 GN=LMXM_36_5150 PE=3 SV=1
NaN	17.5329	17.5292	NaN	NaN	14.1918	5	5	5	5.3	5.3	5.3	109.65	229.03	564320	14	1	4	5	1	2	2	1	4	5	1	2	2	E9AUS4	E9AUS4	tr|E9AUS4|E9AUS4_LEIMU Coatomer subunit beta OS=Leishmania mexicana (strain MHOM/GT/2001/U1103) OX=929439 GN=LMXM_20_1350 PE=4 SV=1
17.5097	NaN	17.725	19.2668	NaN	NaN	5	5	5	26.6	26.6	26.6	40.175	42.47	1752900	9	3	3	5	2	2	1	3	3	5	2	2	1	E9AV22	E9AV22	tr|E9AV22|E9AV22_LEIMU Dihydrolipoamide acetyltransferaselike protein OS=Leishmania mexicana (strain MHOM/GT/2001/U1103) OX=929439 GN=LMXM_21_0550 PE=4 SV=1
18.8603	18.9282	18.7121	NaN	NaN	21.1883	5	5	5	18.5	18.5	18.5	34.408	42.109	6842000	12	3	4	3	2	1	2	3	4	3	2	1	2	E9AVH3	E9AVH3	tr|E9AVH3|E9AVH3_LEIMU Putative ATP synthase F1 subunit gamma protein OS=Leishmania mexicana (strain MHOM/GT/2001/U1103) OX=929439 GN=LMXM_21_1770 PE=4 SV=1
19.5996	19.6328	19.4468	21.3295	19.6122	23.0547	5	5	5	21.3	21.3	21.3	28.262	147.09	13823000	24	5	3	5	4	4	2	5	3	5	4	4	2	E9AVH4	E9AVH4	tr|E9AVH4|E9AVH4_LEIMU 40S ribosomal protein S6 OS=Leishmania mexicana (strain MHOM/GT/2001/U1103) OX=929439 GN=LMXM_21_1780 PE=3 SV=1
17.4543	17.3967	17.4128	14.9796	NaN	NaN	5	5	5	27.3	27.3	27.3	31.233	56.214	602110	28	4	4	2	3	2	3	4	4	2	3	2	3	E9AXE9	E9AXE9	tr|E9AXE9|E9AXE9_LEIMU Uncharacterized protein OS=Leishmania mexicana (strain MHOM/GT/2001/U1103) OX=929439 GN=LMXM_25_0715 PE=4 SV=1
20.917	20.7788	20.9538	23.7259	24.1116	23.7007	5	5	5	40.1	40.1	40.1	18.794	100.04	51673000	115	5	5	4	3	4	4	5	5	4	3	4	4	E9AXG9	E9AXG9	tr|E9AXG9|E9AXG9_LEIMU Peptidyl-prolyl cis-trans isomerase OS=Leishmania mexicana (strain MHOM/GT/2001/U1103) OX=929439 GN=LMXM_25_0910 PE=3 SV=1
17.2428	17.29	NaN	NaN	NaN	19.1835	5	5	5	7.5	7.5	7.5	101.62	27.143	1697100	9	3	3	3	2	2	4	3	3	3	2	2	4	E9AXI5	E9AXI5	tr|E9AXI5|E9AXI5_LEIMU Uncharacterized protein OS=Leishmania mexicana (strain MHOM/GT/2001/U1103) OX=929439 GN=LMXM_25_1060 PE=4 SV=1
15.7103	16.0746	16.3572	19.428	NaN	NaN	5	5	5	17.7	17.7	17.7	34.272	11.633	1099500	11	2	3	3	2	2	2	2	3	3	2	2	2	E9AXV4	E9AXV4	tr|E9AXV4|E9AXV4_LEIMU Uncharacterized protein OS=Leishmania mexicana (strain MHOM/GT/2001/U1103) OX=929439 GN=LMXM_25_2200 PE=4 SV=1
21.0256	21.496	21.3077	25.1471	25.3567	25.5344	5	5	5	56	56	56	10.701	92.413	141880000	76	5	5	3	5	4	5	5	5	3	5	4	5	E9AY41	E9AY41	tr|E9AY41|E9AY41_LEIMU Putative 10 kDa heat shock protein OS=Leishmania mexicana (strain MHOM/GT/2001/U1103) OX=929439 GN=LMXM_26_0620 PE=3 SV=1
17.0298	16.6479	NaN	16.7196	NaN	NaN	5	5	5	14.7	14.7	14.7	39.328	27.805	378030	12	5	3	2	2	0	0	5	3	2	2	0	0	E9AYI0	E9AYI0	tr|E9AYI0|E9AYI0_LEIMU Uncharacterized protein OS=Leishmania mexicana (strain MHOM/GT/2001/U1103) OX=929439 GN=LMXM_26_2000 PE=4 SV=1
17.056	17.434	17.3876	21.9498	NaN	NaN	5	5	5	4.4	4.4	4.4	269.06	11.077	11632000	33	4	3	3	2	2	2	4	3	3	2	2	2	E9AYV1;E9AYL7	E9AYV1	tr|E9AYV1|E9AYV1_LEIMU Putative calpain-like cysteine peptidase (Fragment) OS=Leishmania mexicana (strain MHOM/GT/2001/U1103) OX=929439 GN=LMXM_27_0490 PE=3 SV=1
17.2338	17.1376	17.3469	16.4042	NaN	19.334	5	5	5	17.9	17.9	17.9	37.788	42.663	1287100	18	2	4	4	3	0	4	2	4	4	3	0	4	E9AZ74	E9AZ74	tr|E9AZ74|E9AZ74_LEIMU Uncharacterized protein OS=Leishmania mexicana (strain MHOM/GT/2001/U1103) OX=929439 GN=LMXM_27_1730 PE=4 SV=1
15.3363	15.0287	NaN	NaN	NaN	15.4571	5	5	5	16.7	16.7	16.7	44.736	47.426	205660	9	5	2	2	1	0	1	5	2	2	1	0	1	E9AZA0	E9AZA0	tr|E9AZA0|E9AZA0_LEIMU Uncharacterized protein OS=Leishmania mexicana (strain MHOM/GT/2001/U1103) OX=929439 GN=LMXM_27_1960 PE=4 SV=1
16.9547	17.1113	17.1108	NaN	NaN	17.4725	5	5	5	10.5	10.5	10.5	53.423	14.838	659490	14	4	5	3	2	1	1	4	5	3	2	1	1	E9AZA6	E9AZA6	tr|E9AZA6|E9AZA6_LEIMU D-lactate dehydrogenase-like protein OS=Leishmania mexicana (strain MHOM/GT/2001/U1103) OX=929439 GN=LMXM_27_2020 PE=4 SV=1
17.027	16.9527	16.777	NaN	NaN	13.2119	5	5	5	14.2	14.2	14.2	46.766	27.709	1126600	12	2	3	1	3	0	1	2	3	1	3	0	1	E9AZB6	E9AZB6	tr|E9AZB6|E9AZB6_LEIMU Putative RNA-binding protein OS=Leishmania mexicana (strain MHOM/GT/2001/U1103) OX=929439 GN=LMXM_27_2100 PE=4 SV=1
NaN	NaN	17.0844	18.095	NaN	19.447	5	5	5	12.9	12.9	12.9	45.651	10.071	1201000	20	1	3	4	3	1	3	1	3	4	3	1	3	E9AZQ9	E9AZQ9	tr|E9AZQ9|E9AZQ9_LEIMU Uncharacterized protein OS=Leishmania mexicana (strain MHOM/GT/2001/U1103) OX=929439 GN=LMXM_28_0930 PE=4 SV=1
NaN	17.2019	16.9546	14.3465	NaN	NaN	5	5	5	9.5	9.5	9.5	68.397	23.45	1007200	11	1	3	4	3	0	2	1	3	4	3	0	2	E9AZS9	E9AZS9	tr|E9AZS9|E9AZS9_LEIMU Uncharacterized protein OS=Leishmania mexicana (strain MHOM/GT/2001/U1103) OX=929439 GN=LMXM_28_1110 PE=4 SV=1
18.5245	18.3512	18.4002	NaN	16.3083	NaN	5	5	5	17.6	17.6	17.6	38.142	47.207	1249400	13	4	4	5	1	2	2	4	4	5	1	2	2	E9AZX7	E9AZX7	tr|E9AZX7|E9AZX7_LEIMU Putative hydrolase, alpha/beta fold family OS=Leishmania mexicana (strain MHOM/GT/2001/U1103) OX=929439 GN=LMXM_28_1570 PE=4 SV=1
18.2365	17.5036	18.2806	NaN	NaN	15.3386	5	5	5	14.1	14.1	14.1	46.375	18.19	1252500	13	4	4	4	2	2	2	4	4	4	2	2	2	E9B052	E9B052	tr|E9B052|E9B052_LEIMU Eukaryotic translation initiation factor 3 subunit E OS=Leishmania mexicana (strain MHOM/GT/2001/U1103) OX=929439 GN=LMXM_28_2310 PE=3 SV=1
17.7684	17.7533	NaN	20.5756	NaN	NaN	5	5	5	9.2	9.2	9.2	69.002	93.788	2468400	19	5	5	4	2	1	4	5	5	4	2	1	4	E9B073	E9B073	tr|E9B073|E9B073_LEIMU Putative acyl-CoA dehydrogenase OS=Leishmania mexicana (strain MHOM/GT/2001/U1103) OX=929439 GN=LMXM_28_2510 PE=3 SV=1
16.3971	16.24	NaN	NaN	15.6035	NaN	5	5	5	30.7	30.7	30.7	147.33	55.329	266400	13	4	2	2	1	2	0	4	2	2	1	2	0	E9B0C5	E9B0C5	tr|E9B0C5|E9B0C5_LEIMU Uncharacterized protein LMXM_28_3030 OS=Leishmania mexicana (strain MHOM/GT/2001/U1103) OX=929439 GN=LMXM_28_3030 PE=4 SV=1
NaN	17.945	18.3346	NaN	NaN	17.4279	5	5	5	12.8	12.8	12.8	43.128	37.28	1101800	17	1	2	4	2	3	2	1	2	4	2	3	2	E9B1C6	E9B1C6	tr|E9B1C6|E9B1C6_LEIMU S-adenosylmethionine synthase OS=Leishmania mexicana (strain MHOM/GT/2001/U1103) OX=929439 GN=LMXM_29_3500 PE=3 SV=1
18.1725	18.1724	17.6178	18.8426	NaN	NaN	5	5	5	12.8	12.8	12.8	45.18	19.444	2485900	10	2	3	3	2	2	1	2	3	3	2	2	1	E9B1X5	E9B1X5	tr|E9B1X5|E9B1X5_LEIMU Nucleosome assembly protein-like protein OS=Leishmania mexicana (strain MHOM/GT/2001/U1103) OX=929439 GN=LMXM_30_1750 PE=3 SV=1
17.5081	17.249	17.8639	20.2496	NaN	NaN	5	5	5	18.3	18.3	18.3	31.862	36.821	3484600	32	4	5	3	3	2	2	4	5	3	3	2	2	E9B215	E9B215	tr|E9B215|E9B215_LEIMU Prostaglandin f2-alpha synthase OS=Leishmania mexicana (strain MHOM/GT/2001/U1103) OX=929439 GN=LMXM_30_2150 PE=4 SV=1
18.6986	18.6935	18.5932	16.5623	NaN	NaN	5	5	5	18.9	18.9	18.9	28.634	22.29	1844300	10	3	2	4	3	0	1	3	2	4	3	0	1	E9B2G6;O43992;E9ARV7	E9B2G6;O43992;E9ARV7	tr|E9B2G6|E9B2G6_LEIMU 40S ribosomal protein S2 OS=Leishmania mexicana (strain MHOM/GT/2001/U1103) OX=929439 GN=LMXM_31_0450 PE=3 SV=1;sp|O43992|RS2_LEIAM 40S ribosomal protein S2 OS=Leishmania amazonensis OX=5659 PE=3 SV=1;tr|E9ARV7|E9ARV7_LEIMU 40S ribos
16.3875	16.0488	16.1709	19.6772	NaN	NaN	5	5	5	35.5	35.5	35.5	20.802	29.922	1252600	34	4	3	4	4	2	2	4	3	4	4	2	2	E9B2I6	E9B2I6	tr|E9B2I6|E9B2I6_LEIMU Uncharacterized protein OS=Leishmania mexicana (strain MHOM/GT/2001/U1103) OX=929439 GN=LMXM_31_0630 PE=4 SV=1
17.6819	17.7399	17.6057	18.9955	NaN	NaN	5	5	5	6.9	6.9	6.9	82.109	115.27	3169200	19	2	3	2	3	3	4	2	3	2	3	3	4	E9B2W9	E9B2W9	tr|E9B2W9|E9B2W9_LEIMU Uncharacterized protein OS=Leishmania mexicana (strain MHOM/GT/2001/U1103) OX=929439 GN=LMXM_31_1910 PE=4 SV=1
17.2257	16.5118	16.7121	NaN	NaN	13.6102	5	5	5	27	27	27	26.197	25.756	504910	19	4	5	3	2	3	1	4	5	3	2	3	1	E9B2Z9	E9B2Z9	tr|E9B2Z9|E9B2Z9_LEIMU Uncharacterized protein OS=Leishmania mexicana (strain MHOM/GT/2001/U1103) OX=929439 GN=LMXM_31_2180 PE=4 SV=1
17.4901	17.8195	NaN	NaN	15.5795	NaN	5	5	5	5.8	5.8	5.8	119.01	198.6	3198300	10	2	3	4	2	2	1	2	3	4	2	2	1	E9B3G5	E9B3G5	tr|E9B3G5|E9B3G5_LEIMU Putative myosin heavy chain OS=Leishmania mexicana (strain MHOM/GT/2001/U1103) OX=929439 GN=LMXM_31_3870 PE=3 SV=1
16.6802	16.5384	NaN	NaN	13.8172	NaN	5	5	5	6.8	6.8	6.8	78.76	27.206	357910	12	3	2	3	2	2	1	3	2	3	2	2	1	E9B3R5	E9B3R5	tr|E9B3R5|E9B3R5_LEIMU Putative 2,4-dienoyl-coa reductase fadh1 OS=Leishmania mexicana (strain MHOM/GT/2001/U1103) OX=929439 GN=LMXM_32_0830 PE=4 SV=1
18.0521	18.4985	18.6412	15.4922	NaN	NaN	5	5	5	43.5	43.5	43.5	18.962	277.26	1305400	22	4	4	3	1	1	2	4	4	3	1	1	2	E9B3T7	E9B3T7	tr|E9B3T7|E9B3T7_LEIMU Uncharacterized protein OS=Leishmania mexicana (strain MHOM/GT/2001/U1103) OX=929439 GN=LMXM_32_1035 PE=4 SV=1
17.354	16.8194	NaN	NaN	19.8477	NaN	5	5	5	13.4	13.4	13.4	46.498	19.491	3962200	8	2	3	3	2	3	2	2	3	3	2	3	2	E9B494	E9B494	tr|E9B494|E9B494_LEIMU Isocitrate dehydrogenase [NADP] OS=Leishmania mexicana (strain MHOM/GT/2001/U1103) OX=929439 GN=LMXM_32_2550 PE=4 SV=1
17.3803	16.8745	17.0521	NaN	NaN	17.2162	5	5	5	14.7	14.7	14.7	55.984	130.61	866620	26	4	4	2	4	2	3	4	4	2	4	2	3	E9B4I7	E9B4I7	tr|E9B4I7|E9B4I7_LEIMU Uncharacterized protein OS=Leishmania mexicana (strain MHOM/GT/2001/U1103) OX=929439 GN=LMXM_33_0190 PE=4 SV=1
17.9154	17.985	18.3355	NaN	20.3438	NaN	6	6	5	23.6	23.6	22.9	223.81	82.334	2258200	17	4	3	3	3	3	3	3	2	3	2	3	2	E9B4N8	E9B4N8	tr|E9B4N8|E9B4N8_LEIMU Uncharacterized protein OS=Leishmania mexicana (strain MHOM/GT/2001/U1103) OX=929439 GN=LMXM_33_0690 PE=4 SV=1
20.6	20.4623	20.5049	23.985	20.6359	22.7501	5	5	5	20.5	20.5	20.5	22.572	221.61	28453000	33	5	4	4	4	4	3	5	4	4	4	4	3	E9B549	E9B549	tr|E9B549|E9B549_LEIMU Uncharacterized protein OS=Leishmania mexicana (strain MHOM/GT/2001/U1103) OX=929439 GN=LMXM_33_2580 PE=4 SV=1
NaN	NaN	16.8708	18.6304	NaN	18.8086	5	5	5	17.3	17.3	17.3	28.076	38.901	1100300	11	1	4	4	3	2	3	1	4	4	3	2	3	E9B602	E9B602	tr|E9B602|E9B602_LEIMU Putative short chain dehydrogenase OS=Leishmania mexicana (strain MHOM/GT/2001/U1103) OX=929439 GN=LMXM_34_1230 PE=4 SV=1
NaN	14.7302	NaN	17.4177	18.2812	18.4784	4	4	4	7	7	7	90.965	20.115	848130	15	3	4	2	3	3	2	3	4	2	3	3	2	E9AJN3;E9ALU6	E9AJN3	tr|E9AJN3|E9AJN3_LEIMU Putative ATP-dependent Clp protease subunit, heat shock protein 78 (HSP78) OS=Leishmania mexicana (strain MHOM/GT/2001/U1103) OX=929439 GN=LMXM_02_0710 PE=4 SV=1
15.9063	16.8147	16.4687	16.3086	NaN	NaN	4	4	4	21.1	21.1	21.1	24.557	80.517	585600	25	3	3	3	2	3	1	3	3	3	2	3	1	E9AK58	E9AK58	tr|E9AK58|E9AK58_LEIMU Putative 60S ribosomal protein L10 OS=Leishmania mexicana (strain MHOM/GT/2001/U1103) OX=929439 GN=LMXM_04_0750 PE=4 SV=1
20.6666	NaN	18.2344	22.1728	NaN	18.8722	4	4	4	20.3	20.3	20.3	20.433	48.62	8011100	10	4	2	3	2	1	2	4	2	3	2	1	2	E9AKP0	E9AKP0	tr|E9AKP0|E9AKP0_LEIMU Peptidyl-prolyl cis-trans isomerase OS=Leishmania mexicana (strain MHOM/GT/2001/U1103) OX=929439 GN=LMXM_06_0120 PE=3 SV=1
15.6576	NaN	15.7347	NaN	15.2298	NaN	4	4	4	3.9	3.9	3.9	170.15	39.761	228740	14	2	2	4	0	2	1	2	2	4	0	2	1	E9AKQ4	E9AKQ4	tr|E9AKQ4|E9AKQ4_LEIMU Putative 5-3 exonuclease OS=Leishmania mexicana (strain MHOM/GT/2001/U1103) OX=929439 GN=LMXM_06_0260 PE=4 SV=1
18.8459	18.6964	18.2249	22.1945	18.5112	NaN	4	4	4	12.1	12.1	12.1	42.292	11.113	6602700	11	3	2	4	3	3	3	3	2	4	3	3	3	Q4TZP6;E9AKR5	Q4TZP6;E9AKR5	tr|Q4TZP6|Q4TZP6_LEIME Glutamine synthetase OS=Leishmania mexicana OX=5665 PE=3 SV=1;tr|E9AKR5|E9AKR5_LEIMU Putative glutamine synthetase OS=Leishmania mexicana (strain MHOM/GT/2001/U1103) OX=929439 GN=LMXM_06_0370 PE=3 SV=1
17.8324	18.3449	NaN	NaN	NaN	16.4327	4	4	4	10.6	10.6	10.6	42.917	15.645	1163900	11	2	2	2	2	4	2	2	2	2	2	4	2	E9AL37	E9AL37	tr|E9AL37|E9AL37_LEIMU Acetylornithine deacetylase-like protein OS=Leishmania mexicana (strain MHOM/GT/2001/U1103) OX=929439 GN=LMXM_07_0270 PE=4 SV=1
17.2302	17.1137	NaN	NaN	NaN	16.5352	4	4	4	17.8	17.8	17.8	29.762	15.308	439000	14	3	2	0	3	0	3	3	2	0	3	0	3	E9AL62;E9AL63	E9AL62;E9AL63	tr|E9AL62|E9AL62_LEIMU Putative 60S ribosomal protein L7a OS=Leishmania mexicana (strain MHOM/GT/2001/U1103) OX=929439 GN=LMXM_07_0500 PE=4 SV=1;tr|E9AL63|E9AL63_LEIMU Putative 60S ribosomal protein L7a OS=Leishmania mexicana (strain MHOM/GT/2001/U1103) OX
16.5227	17.7034	17.4068	NaN	NaN	16.7686	4	4	4	6.7	6.7	6.7	69.544	28.749	665860	9	2	3	4	0	2	2	2	3	4	0	2	2	E9ALL3	E9ALL3	tr|E9ALL3|E9ALL3_LEIMU Uncharacterized protein OS=Leishmania mexicana (strain MHOM/GT/2001/U1103) OX=929439 GN=LMXM_08_29_2100 PE=4 SV=1
NaN	17.539	17.2438	NaN	NaN	14.247	4	4	4	7.9	7.9	7.9	79.692	37.639	839040	11	3	3	3	1	1	2	3	3	3	1	1	2	E9ALU9	E9ALU9	tr|E9ALU9|E9ALU9_LEIMU Uncharacterized protein OS=Leishmania mexicana (strain MHOM/GT/2001/U1103) OX=929439 GN=LMXM_08_29_1240 PE=4 SV=1
16.8873	16.332	16.4974	NaN	NaN	17.0926	4	4	4	47.5	47.5	47.5	8.865	43.105	3682800	37	2	2	3	2	3	2	2	2	3	2	3	2	E9ATD2;E9B1Y9;E9AMU1	E9ATD2;E9B1Y9;E9AMU1	tr|E9ATD2|E9ATD2_LEIMU Putative polyubiquitin (Fragment) OS=Leishmania mexicana (strain MHOM/GT/2001/U1103) OX=929439 GN=LMXM_36_3530 PE=4 SV=1;tr|E9B1Y9|E9B1Y9_LEIMU Ubiquitin-fusion protein OS=Leishmania mexicana (strain MHOM/GT/2001/U1103) OX=929439 GN=
17.4533	17.8513	17.6943	NaN	NaN	16.3314	4	4	4	19.2	19.2	19.2	23.358	78.796	1218600	19	3	4	3	1	1	1	3	4	3	1	1	1	E9ANA1	E9ANA1	tr|E9ANA1|E9ANA1_LEIMU Putative small GTP-binding protein Rab11 OS=Leishmania mexicana (strain MHOM/GT/2001/U1103) OX=929439 GN=LMXM_10_0910 PE=4 SV=1
NaN	NaN	15.5627	21.3491	NaN	21.7817	4	4	4	12.8	12.8	12.8	174.4	204.9	6533600	8	1	1	1	3	3	3	1	1	1	3	3	3	E9ANF3	E9ANF3	tr|E9ANF3|E9ANF3_LEIMU Uncharacterized protein OS=Leishmania mexicana (strain MHOM/GT/2001/U1103) OX=929439 GN=LMXM_11_0070 PE=4 SV=1
16.7521	16.6453	16.4465	17.4802	18.5915	19.9993	4	4	4	18.6	18.6	18.6	29.147	34.443	1827000	15	4	2	2	2	2	2	4	2	2	2	2	2	E9ANI1	E9ANI1	tr|E9ANI1|E9ANI1_LEIMU Putative 14-3-3 protein OS=Leishmania mexicana (strain MHOM/GT/2001/U1103) OX=929439 GN=LMXM_11_0350 PE=3 SV=1
18.3675	18.5643	18.4808	NaN	20.0269	NaN	4	4	4	8	8	8	56.931	307.76	4813200	19	1	3	2	2	3	2	1	3	2	2	3	2	E9ANK8;E9ANK7	E9ANK8;E9ANK7	tr|E9ANK8|E9ANK8_LEIMU Putative aminopeptidase (Metallo-peptidase, clan mf, family m17) OS=Leishmania mexicana (strain MHOM/GT/2001/U1103) OX=929439 GN=LMXM_11_0630 PE=4 SV=1;tr|E9ANK7|E9ANK7_LEIMU Putative aminopeptidase OS=Leishmania mexicana (strain MHO
17.2195	17.5456	17.261	NaN	NaN	19.6732	4	4	4	22.1	22.1	22.1	21.286	25.506	1959900	19	3	3	3	3	3	4	3	3	3	3	3	4	E9ANP0	E9ANP0	tr|E9ANP0|E9ANP0_LEIMU 40S ribosomal protein S5 OS=Leishmania mexicana (strain MHOM/GT/2001/U1103) OX=929439 GN=LMXM_11_0960 PE=4 SV=1
17.742	16.6446	NaN	NaN	15.5259	NaN	4	4	4	7.3	7.3	7.3	78.382	77.04	441660	13	3	4	3	1	1	0	3	4	3	1	1	0	E9APE3	E9APE3	tr|E9APE3|E9APE3_LEIMU Adenylosuccinate synthetase OS=Leishmania mexicana (strain MHOM/GT/2001/U1103) OX=929439 GN=LMXM_13_1190 PE=3 SV=1
16.6382	16.5359	16.4139	NaN	17.2593	NaN	4	4	4	19.5	19.5	19.5	31.613	45.996	593770	11	3	2	4	1	3	1	3	2	4	1	3	1	E9APU2	E9APU2	tr|E9APU2|E9APU2_LEIMU Uncharacterized protein OS=Leishmania mexicana (strain MHOM/GT/2001/U1103) OX=929439 GN=LMXM_14_0970 PE=4 SV=1
18.7261	18.3607	18.6538	17.7379	21.3091	NaN	4	4	4	11.2	11.2	11.2	50.657	77.186	3603900	11	3	4	3	2	2	2	3	4	3	2	2	2	E9APY0	E9APY0	tr|E9APY0|E9APY0_LEIMU Serine hydroxymethyltransferase OS=Leishmania mexicana (strain MHOM/GT/2001/U1103) OX=929439 GN=LMXM_14_1320 PE=3 SV=1
15.5139	NaN	NaN	NaN	16.2032	17.2858	4	4	4	4.7	4.7	4.7	114.38	14.587	385810	6	2	3	2	0	2	3	2	3	2	0	2	3	E9AR10	E9AR10	tr|E9AR10|E9AR10_LEIMU Uncharacterized protein OS=Leishmania mexicana (strain MHOM/GT/2001/U1103) OX=929439 GN=LMXM_17_0410 PE=4 SV=1
17.2592	17.3426	17.4431	NaN	18.8124	NaN	4	4	4	10.2	10.2	10.2	44.075	175.21	961480	13	3	3	3	1	3	1	3	3	3	1	3	1	E9ARJ6	E9ARJ6	tr|E9ARJ6|E9ARJ6_LEIMU Putative RNA binding protein OS=Leishmania mexicana (strain MHOM/GT/2001/U1103) OX=929439 GN=LMXM_18_0590 PE=4 SV=1
NaN	15.932	16.8505	NaN	14.9479	NaN	4	4	4	13.1	13.1	13.1	24.578	178.85	508120	9	3	3	2	2	2	0	3	3	2	2	2	0	E9ARK0	E9ARK0	tr|E9ARK0|E9ARK0_LEIMU Putative 60S ribosomal protein L10a OS=Leishmania mexicana (strain MHOM/GT/2001/U1103) OX=929439 GN=LMXM_18_0620 PE=4 SV=1
16.3	17.0249	NaN	NaN	17.3209	NaN	4	4	4	18.2	18.2	18.2	25.208	12.556	1243300	6	3	3	2	2	2	1	3	3	2	2	2	1	E9ARQ0	E9ARQ0	tr|E9ARQ0|E9ARQ0_LEIMU Putative ras-related protein rab-5 OS=Leishmania mexicana (strain MHOM/GT/2001/U1103) OX=929439 GN=LMXM_18_1130 PE=4 SV=1
18.7202	18.6023	18.8461	22.5831	20.7837	NaN	4	4	4	13.5	13.5	13.5	42.727	48.043	8625100	13	2	3	3	3	3	2	2	3	3	3	3	2	E9ARS2	E9ARS2	tr|E9ARS2|E9ARS2_LEIMU Putative pyruvate dehydrogenase E1 component alpha subunit OS=Leishmania mexicana (strain MHOM/GT/2001/U1103) OX=929439 GN=LMXM_18_1380 PE=4 SV=1
NaN	18.839	17.5841	NaN	17.2211	21.2105	4	4	4	13.4	13.4	13.4	33.727	24.764	4831500	20	3	3	4	1	2	4	3	3	4	1	2	4	E9AS23	E9AS23	tr|E9AS23|E9AS23_LEIMU Glycosomal malate dehydrogenase OS=Leishmania mexicana (strain MHOM/GT/2001/U1103) OX=929439 GN=LMXM_19_0710 PE=3 SV=1
NaN	17.0175	16.9085	NaN	NaN	12.6884	6	4	4	9.3	6.5	6.5	68.629	11.604	383040	9	2	3	2	2	0	1	2	3	2	2	0	1	E9AS50;E9AS49	E9AS50;E9AS49	tr|E9AS50|E9AS50_LEIMU 4-coumarate:coa ligase-like protein OS=Leishmania mexicana (strain MHOM/GT/2001/U1103) OX=929439 GN=LMXM_19_0995 PE=4 SV=1;tr|E9AS49|E9AS49_LEIMU 4-coumarate:coa ligase-like protein OS=Leishmania mexicana (strain MHOM/GT/2001/U1103)
16.8271	16.7755	16.597	NaN	16.9994	NaN	4	4	4	21.7	21.7	21.7	27.128	45.864	719700	16	4	3	2	3	3	2	4	3	2	3	3	2	E9ASK9	E9ASK9	tr|E9ASK9|E9ASK9_LEIMU Eukaryotic translation initiation factor 6 OS=Leishmania mexicana (strain MHOM/GT/2001/U1103) OX=929439 GN=EIF6 PE=3 SV=1
NaN	17.0311	16.9756	15.869	NaN	NaN	4	4	4	6.9	6.9	6.9	65.742	15.272	349070	4	0	4	2	1	0	0	0	4	2	1	0	0	E9ATD6	E9ATD6	tr|E9ATD6|E9ATD6_LEIMU Putative signal recognition particle receptor like protein OS=Leishmania mexicana (strain MHOM/GT/2001/U1103) OX=929439 GN=LMXM_36_3570 PE=4 SV=1
NaN	16.7524	16.3943	NaN	NaN	16.4595	4	4	4	19.8	19.8	19.8	35.418	44.252	469650	11	2	4	4	2	2	2	2	4	4	2	2	2	E9ATD8	E9ATD8	tr|E9ATD8|E9ATD8_LEIMU Putative cysteine synthase OS=Leishmania mexicana (strain MHOM/GT/2001/U1103) OX=929439 GN=LMXM_36_3590 PE=4 SV=1
17.42	17.7389	17.4769	19.7411	NaN	NaN	4	4	4	13.4	13.4	13.4	39.304	14.469	1551000	8	3	3	2	3	1	1	3	3	2	3	1	1	E9ATX4	E9ATX4	tr|E9ATX4|E9ATX4_LEIMU Putative phosphoribosylpyrophosphate synthetase OS=Leishmania mexicana (strain MHOM/GT/2001/U1103) OX=929439 GN=LMXM_36_5390 PE=4 SV=1
18.683	19.0144	19.0019	20.6425	NaN	NaN	4	4	4	26.5	26.5	26.5	16.9	96.216	4362800	13	4	4	4	3	1	2	4	4	4	3	1	2	E9AUR8	E9AUR8	tr|E9AUR8|E9AUR8_LEIMU Putative calpain-like cysteine peptidase OS=Leishmania mexicana (strain MHOM/GT/2001/U1103) OX=929439 GN=LMXM_20_1280 PE=4 SV=1
18.3255	18.6678	NaN	NaN	NaN	15.2329	4	4	4	9.8	9.8	9.8	47.492	259.45	2408200	10	2	3	1	2	2	3	2	3	1	2	2	3	E9AV10	E9AV10	tr|E9AV10|E9AV10_LEIMU Uncharacterized protein OS=Leishmania mexicana (strain MHOM/GT/2001/U1103) OX=929439 GN=LMXM_21_0430 PE=4 SV=1
NaN	16.2102	15.8302	NaN	NaN	18.9237	4	4	4	11.4	11.4	11.4	359.36	147.6	825780	13	1	3	3	3	1	3	1	3	3	3	1	3	E9AV52	E9AV52	tr|E9AV52|E9AV52_LEIMU Uncharacterized protein OS=Leishmania mexicana (strain MHOM/GT/2001/U1103) OX=929439 GN=LMXM_21_0825 PE=4 SV=1
18.509	18.5864	18.5563	NaN	NaN	21.6574	4	4	4	13.8	13.8	13.8	29.921	72.431	4540800	18	4	3	2	2	3	2	4	3	2	2	3	2	E9AVA9	E9AVA9	tr|E9AVA9|E9AVA9_LEIMU Putative adenylate kinase OS=Leishmania mexicana (strain MHOM/GT/2001/U1103) OX=929439 GN=LMXM_21_1250 PE=3 SV=1
NaN	17.674	17.257	NaN	14.569	NaN	4	4	4	13.9	13.9	13.9	26.857	54.126	636430	16	2	3	3	1	1	2	2	3	3	1	1	2	E9AVH9	E9AVH9	tr|E9AVH9|E9AVH9_LEIMU Proteasome subunit alpha type OS=Leishmania mexicana (strain MHOM/GT/2001/U1103) OX=929439 GN=LMXM_21_1830 PE=3 SV=1
15.6392	15.6975	15.5967	NaN	NaN	16.2665	4	4	4	10	10	10	61.966	16.548	505100	6	3	3	2	2	1	2	3	3	2	2	1	2	E9AVT3	E9AVT3	tr|E9AVT3|E9AVT3_LEIMU Uncharacterized protein OS=Leishmania mexicana (strain MHOM/GT/2001/U1103) OX=929439 GN=LMXM_22_1010 PE=4 SV=1
NaN	15.6756	15.4913	NaN	16.333	NaN	4	4	4	12	12	12	49.106	10.349	305100	8	1	2	3	1	3	1	1	2	3	1	3	1	Q7YWC7;E9AVU6	Q7YWC7;E9AVU6	tr|Q7YWC7|Q7YWC7_LEIME Mu adaptin OS=Leishmania mexicana mexicana OX=44270 GN=mu PE=3 SV=1;tr|E9AVU6|E9AVU6_LEIMU Putative adaptor complex AP-1 medium subunit (Putative mu-adaptin 1) OS=Leishmania mexicana (strain MHOM/GT/2001/U1103) OX=929439 GN=LMXM_22_1
18.3493	18.058	NaN	18.8594	NaN	NaN	4	4	4	11.3	11.3	11.3	41.087	16.404	1269400	8	2	3	2	3	2	0	2	3	2	3	2	0	E9AVW8	E9AVW8	tr|E9AVW8|E9AVW8_LEIMU Putative farnesyl pyrophosphate synthase OS=Leishmania mexicana (strain MHOM/GT/2001/U1103) OX=929439 GN=LMXM_22_1360 PE=3 SV=1
18.1082	17.6945	18.0354	19.405	20.0996	21.642	4	4	4	25.5	25.5	25.5	16.447	159.47	5952700	15	2	3	2	4	2	2	2	3	2	4	2	2	E9AVX3	E9AVX3	tr|E9AVX3|E9AVX3_LEIMU Putative centrin (Ca2+-binding ef-hand protein) OS=Leishmania mexicana (strain MHOM/GT/2001/U1103) OX=929439 GN=LMXM_22_1410 PE=4 SV=1
21.326	21.5009	21.8941	NaN	24.0859	NaN	4	4	4	22.7	22.7	22.7	16.79	261.88	72139000	46	3	2	3	3	3	3	3	2	3	3	3	3	E9AW21	E9AW21	tr|E9AW21|E9AW21_LEIMU Putative endoribonuclease L-PSP (Pb5) OS=Leishmania mexicana (strain MHOM/GT/2001/U1103) OX=929439 GN=LMXM_23_0200 PE=4 SV=1
15.5147	16.0549	16.2427	20.82	17.8357	NaN	4	4	4	80.7	80.7	80.7	5.9464	59.402	2086500	23	4	3	2	4	4	1	4	3	2	4	4	1	E9AWB6	E9AWB6	tr|E9AWB6|E9AWB6_LEIMU Small hydrophilic endoplasmic reticulum-associated protein (Sherp) OS=Leishmania mexicana (strain MHOM/GT/2001/U1103) OX=929439 GN=LMXM_23_1050 PE=4 SV=1
18.2238	18.0468	17.8771	NaN	20.3944	19.4031	4	4	4	7.4	7.4	7.4	66.721	230.46	3024100	13	4	4	3	2	3	2	4	4	3	2	3	2	E9AX08	E9AX08	tr|E9AX08|E9AX08_LEIMU Succinate dehydrogenase [ubiquinone] flavoprotein subunit, mitochondrial OS=Leishmania mexicana (strain MHOM/GT/2001/U1103) OX=929439 GN=LMXM_24_1630 PE=3 SV=1
20.5981	20.558	20.5205	22.8002	NaN	NaN	4	4	4	37.7	37.7	37.7	19.012	225.91	26408000	18	4	3	4	3	1	1	4	3	4	3	1	1	E9AXC7;E9AXC6	E9AXC7;E9AXC6	tr|E9AXC7|E9AXC7_LEIMU RNA-binding protein, putative, UPB2 OS=Leishmania mexicana (strain MHOM/GT/2001/U1103) OX=929439 GN=LMXM_25_0500 PE=4 SV=1;tr|E9AXC6|E9AXC6_LEIMU RNA-binding protein, putative, UPB1 OS=Leishmania mexicana (strain MHOM/GT/2001/U1103)
16.8959	NaN	16.9823	NaN	13.1357	NaN	4	4	4	6.8	6.8	6.8	70.621	14.173	367770	9	2	1	4	2	1	0	2	1	4	2	1	0	E9AXE4	E9AXE4	tr|E9AXE4|E9AXE4_LEIMU Putative epsin OS=Leishmania mexicana (strain MHOM/GT/2001/U1103) OX=929439 GN=LMXM_25_0670 PE=4 SV=1
17.5236	NaN	17.8512	NaN	NaN	17.344	4	4	4	31.9	31.9	31.9	17.828	29.703	2762200	16	3	3	3	1	1	2	3	3	3	1	1	2	E9AXF0	E9AXF0	sp|E9AXF0|IF5A_LEIMU Eukaryotic translation initiation factor 5A OS=Leishmania mexicana (strain MHOM/GT/2001/U1103) OX=929439 GN=LMXM_25_0720 PE=1 SV=1
NaN	17.2521	17.6031	16.3158	NaN	NaN	4	4	4	23.1	23.1	23.1	24.224	34.808	651870	18	3	4	4	1	2	2	3	4	4	1	2	2	E9AXM1	E9AXM1	tr|E9AXM1|E9AXM1_LEIMU GTP-binding nuclear protein OS=Leishmania mexicana (strain MHOM/GT/2001/U1103) OX=929439 GN=LMXM_25_1420 PE=3 SV=1
16.9574	NaN	16.896	17.6885	NaN	18.2454	4	4	4	8.9	8.9	8.9	36.76	54.716	898460	10	2	3	3	2	1	2	2	3	3	2	1	2	E9AXP1	E9AXP1	tr|E9AXP1|E9AXP1_LEIMU Uncharacterized protein OS=Leishmania mexicana (strain MHOM/GT/2001/U1103) OX=929439 GN=LMXM_25_1610 PE=4 SV=1
NaN	17.9579	17.7513	NaN	NaN	19.5573	4	4	4	25.5	25.5	25.5	16.689	3.6062	1800000	7	2	2	3	1	1	3	2	2	3	1	1	3	E9AXP2	E9AXP2	tr|E9AXP2|E9AXP2_LEIMU Uncharacterized protein OS=Leishmania mexicana (strain MHOM/GT/2001/U1103) OX=929439 GN=LMXM_25_1620 PE=4 SV=1
18.4629	18.7035	18.5071	19.4587	NaN	NaN	4	4	4	22.9	22.9	22.9	37.873	155.89	2408700	18	3	3	3	3	2	1	3	3	3	3	2	1	E9AXQ3	E9AXQ3	tr|E9AXQ3|E9AXQ3_LEIMU Pyruvate dehydrogenase E1 component subunit beta OS=Leishmania mexicana (strain MHOM/GT/2001/U1103) OX=929439 GN=LMXM_25_1710 PE=4 SV=1
20.1014	19.0629	19.8353	NaN	19.822	NaN	4	4	4	16.1	16.1	16.1	30.944	38.142	4522700	12	3	3	4	2	3	0	3	3	4	2	3	0	E9AXU7;E9AXU6	E9AXU7;E9AXU6	tr|E9AXU7|E9AXU7_LEIMU Succinate--CoA ligase [ADP-forming] subunit alpha, mitochondrial OS=Leishmania mexicana (strain MHOM/GT/2001/U1103) OX=929439 GN=LMXM_25_2140 PE=3 SV=1;tr|E9AXU6|E9AXU6_LEIMU Succinate--CoA ligase [ADP-forming] subunit alpha, mitocho
15.5698	17.5775	NaN	NaN	20.2055	NaN	4	4	4	19.6	19.6	19.6	35.29	54.724	1426200	10	2	2	2	3	3	1	2	2	2	3	3	1	E9AZ28	E9AZ28	tr|E9AZ28|E9AZ28_LEIMU Uncharacterized protein OS=Leishmania mexicana (strain MHOM/GT/2001/U1103) OX=929439 GN=LMXM_27_1250 PE=4 SV=1
17.4246	16.9838	16.9164	18.7821	NaN	NaN	4	4	4	10.8	10.8	10.8	37.897	3.373	979310	5	2	2	3	4	1	0	2	2	3	4	1	0	E9AZ51	E9AZ51	tr|E9AZ51|E9AZ51_LEIMU Proteasome regulatory non-ATP-ase subunit 3,putative OS=Leishmania mexicana (strain MHOM/GT/2001/U1103) OX=929439 GN=LMXM_27_1460 PE=4 SV=1
17.6511	17.5154	NaN	15.6491	NaN	NaN	4	4	4	10.2	10.2	10.2	41.827	55.11	505500	7	2	2	2	2	1	0	2	2	2	2	1	0	E9AZJ9	E9AZJ9	tr|E9AZJ9|E9AZJ9_LEIMU Uncharacterized protein OS=Leishmania mexicana (strain MHOM/GT/2001/U1103) OX=929439 GN=LMXM_28_0380 PE=4 SV=1
20.0487	16.9388	18.5804	NaN	18.6888	NaN	4	4	4	18.8	18.8	18.8	15.563	323.31	2154800	18	4	4	4	1	3	2	4	4	4	1	3	2	E9AZR2	E9AZR2	tr|E9AZR2|E9AZR2_LEIMU 40S ribosomal protein S14 OS=Leishmania mexicana (strain MHOM/GT/2001/U1103) OX=929439 GN=LMXM_28_0960 PE=3 SV=1
NaN	17.8826	17.3994	19.4056	19.0751	NaN	4	4	4	20.4	20.4	20.4	19.986	88.961	2271500	37	3	4	4	4	4	2	3	4	4	4	4	2	E9B1D4	E9B1D4	tr|E9B1D4|E9B1D4_LEIMU Putative ATP synthase, epsilon chain OS=Leishmania mexicana (strain MHOM/GT/2001/U1103) OX=929439 GN=LMXM_29_3600 PE=3 SV=1
18.4912	18.6445	18.7005	NaN	16.644	NaN	4	4	4	45.7	45.7	45.7	10.627	46.277	1464000	16	3	3	2	2	2	1	3	3	2	2	2	1	E9B1E7;E9B1E6	E9B1E7;E9B1E6	tr|E9B1E7|E9B1E7_LEIMU Putative 60S acidic ribosomal protein P2 OS=Leishmania mexicana (strain MHOM/GT/2001/U1103) OX=929439 GN=LMXM_29_3730 PE=3 SV=1;tr|E9B1E6|E9B1E6_LEIMU Putative 60S acidic ribosomal protein P2 OS=Leishmania mexicana (strain MHOM/GT/20
17.8615	17.7223	17.8118	14.835	NaN	NaN	4	4	4	23.3	23.3	23.3	26.719	159.73	758450	8	3	3	3	1	0	0	3	3	3	1	0	0	E9B1F6	E9B1F6	tr|E9B1F6|E9B1F6_LEIMU Uncharacterized protein OS=Leishmania mexicana (strain MHOM/GT/2001/U1103) OX=929439 GN=LMXM_30_0080 PE=4 SV=1
19.299	19.8906	19.8146	23.2895	22.1657	21.8696	4	4	4	15.4	15.4	15.4	39.445	162.27	20993000	24	4	4	4	3	3	3	4	4	4	3	3	3	E9B1Q2	E9B1Q2	tr|E9B1Q2|E9B1Q2_LEIMU Uncharacterized protein OS=Leishmania mexicana (strain MHOM/GT/2001/U1103) OX=929439 GN=LMXM_30_1050 PE=4 SV=1
15.9268	15.834	NaN	NaN	17.9671	NaN	4	4	4	5.2	5.2	5.2	120.22	39.951	395030	6	2	2	1	0	2	1	2	2	1	0	2	1	E9B1V0	E9B1V0	tr|E9B1V0|E9B1V0_LEIMU Uncharacterized protein OS=Leishmania mexicana (strain MHOM/GT/2001/U1103) OX=929439 GN=LMXM_30_1500 PE=4 SV=1
17.9586	18.3501	18.1657	NaN	NaN	21.3365	4	4	4	8.3	8.3	8.3	44.755	78.033	6509000	21	1	3	4	2	2	3	1	3	4	2	2	3	E9B259	E9B259	tr|E9B259|E9B259_LEIMU Putative calreticulin OS=Leishmania mexicana (strain MHOM/GT/2001/U1103) OX=929439 GN=LMXM_30_2600 PE=3 SV=1
17.9188	18.4522	18.1488	NaN	NaN	20.7837	4	4	4	30.5	30.5	30.5	20.273	25.339	3726400	12	2	4	3	1	2	1	2	4	3	1	2	1	E9B307	E9B307	tr|E9B307|E9B307_LEIMU Uncharacterized protein OS=Leishmania mexicana (strain MHOM/GT/2001/U1103) OX=929439 GN=LMXM_31_2260 PE=4 SV=1
NaN	NaN	15.8726	19.5542	18.0236	NaN	4	4	4	10.3	10.3	10.3	46.299	15.278	1313300	8	2	2	1	2	3	1	2	2	1	2	3	1	E9B361	E9B361	tr|E9B361|E9B361_LEIMU Proteasome regulatory non-ATP-ase subunit,putative OS=Leishmania mexicana (strain MHOM/GT/2001/U1103) OX=929439 GN=LMXM_31_2820 PE=4 SV=1
16.2798	NaN	16.0476	19.8937	17.4922	NaN	4	4	4	12.6	12.6	12.6	47.543	31.838	1895000	12	3	3	2	2	2	0	3	3	2	2	2	0	E9B578;E9B396	E9B578;E9B396	tr|E9B578|E9B578_LEIMU Putative ribosomal protein L3 OS=Leishmania mexicana (strain MHOM/GT/2001/U1103) OX=929439 GN=LMXM_33_2870 PE=3 SV=1;tr|E9B396|E9B396_LEIMU Putative ribosomal protein L3 OS=Leishmania mexicana (strain MHOM/GT/2001/U1103) OX=929439 GN
NaN	17.8688	17.5792	20.2525	NaN	18.3187	4	4	4	8.1	8.1	8.1	51.682	9.0886	2428400	11	3	2	2	2	2	2	3	2	2	2	2	2	E9B3Z8	E9B3Z8	tr|E9B3Z8|E9B3Z8_LEIMU Putative peptidase M20/M25/M40 OS=Leishmania mexicana (strain MHOM/GT/2001/U1103) OX=929439 GN=LMXM_32_1610 PE=4 SV=1
16.5889	NaN	16.3808	NaN	NaN	16.8561	4	4	4	4.8	4.8	4.8	114.48	49.039	411480	7	3	1	2	0	2	2	3	1	2	0	2	2	E9B485	E9B485	tr|E9B485|E9B485_LEIMU Uncharacterized protein OS=Leishmania mexicana (strain MHOM/GT/2001/U1103) OX=929439 GN=LMXM_32_2460 PE=4 SV=1
16.1319	NaN	16.0219	18.346	NaN	NaN	4	4	4	1.9	1.9	1.9	204.1	28.281	622450	6	3	2	2	3	1	1	3	2	2	3	1	1	E9B4D3	E9B4D3	tr|E9B4D3|E9B4D3_LEIMU Uncharacterized protein OS=Leishmania mexicana (strain MHOM/GT/2001/U1103) OX=929439 GN=LMXM_32_2910 PE=4 SV=1
17.8322	18.2442	18.2282	17.298	NaN	NaN	4	4	4	15	15	15	33.496	17.586	5985600	19	3	4	3	2	2	2	3	4	3	2	2	2	E9B4G7	E9B4G7	tr|E9B4G7|E9B4G7_LEIMU Uncharacterized protein OS=Leishmania mexicana (strain MHOM/GT/2001/U1103) OX=929439 GN=LMXM_33_0010 PE=4 SV=1
16.3599	16.4152	NaN	16.7914	NaN	NaN	4	4	4	21.1	21.1	21.1	24.529	8.6382	501370	9	3	2	2	2	2	1	3	2	2	2	2	1	E9B4H8	E9B4H8	tr|E9B4H8|E9B4H8_LEIMU Putative adenylate kinase OS=Leishmania mexicana (strain MHOM/GT/2001/U1103) OX=929439 GN=LMXM_33_0110 PE=3 SV=1
17.4661	NaN	16.8818	NaN	17.5975	NaN	4	4	4	8.9	8.9	8.9	50.325	81.95	1563400	6	2	2	2	2	2	1	2	2	2	2	2	1	E9B5D9	E9B5D9	tr|E9B5D9|E9B5D9_LEIMU RuvB-like helicase OS=Leishmania mexicana (strain MHOM/GT/2001/U1103) OX=929439 GN=LMXM_33_3500 PE=3 SV=1
NaN	16.7743	16.8886	NaN	20.674	17.7412	4	4	4	3.7	3.7	3.7	132.79	31.325	3474100	8	2	4	3	3	3	3	2	4	3	3	3	3	E9B5M6	E9B5M6	tr|E9B5M6|E9B5M6_LEIMU Coatomer subunit alpha OS=Leishmania mexicana (strain MHOM/GT/2001/U1103) OX=929439 GN=LMXM_33_4310 PE=4 SV=1
NaN	17.9365	17.8551	NaN	NaN	20.2598	4	4	4	19.1	19.1	19.1	24.648	10.596	3079300	14	2	3	4	2	1	2	2	3	4	2	1	2	E9B5M9	E9B5M9	tr|E9B5M9|E9B5M9_LEIMU Proteasome subunit beta OS=Leishmania mexicana (strain MHOM/GT/2001/U1103) OX=929439 GN=LMXM_33_4340 PE=3 SV=1
18.3636	17.884	18.2904	NaN	NaN	18.9141	4	4	4	31.3	31.3	31.3	24.354	122.26	1426400	24	4	3	4	2	2	2	4	3	4	2	2	2	E9B5Y3	E9B5Y3	tr|E9B5Y3|E9B5Y3_LEIMU Uncharacterized protein OS=Leishmania mexicana (strain MHOM/GT/2001/U1103) OX=929439 GN=LMXM_34_1030 PE=4 SV=1
NaN	17.5356	17.8457	17.804	NaN	NaN	4	4	4	27.3	27.3	27.3	15.693	7.4539	1331000	8	1	4	4	2	0	1	1	4	4	2	0	1	E9B6R7	E9B6R7	tr|E9B6R7|E9B6R7_LEIMU Calmodulin-like protein (Ef hand containing protein) OS=Leishmania mexicana (strain MHOM/GT/2001/U1103) OX=929439 GN=LMXM_34_3890 PE=4 SV=1
21.0987	21.2649	21.0667	18.083	24.4003	24.0553	4	4	4	17.8	17.8	17.8	21.837	18.359	42293000	28	3	4	4	3	3	3	3	4	4	3	3	3	E9B6X6	E9B6X6	tr|E9B6X6|E9B6X6_LEIMU Uncharacterized protein OS=Leishmania mexicana (strain MHOM/GT/2001/U1103) OX=929439 GN=LMXM_34_4470 PE=4 SV=1
18.7358	19.2644	18.8241	NaN	16.9096	NaN	4	4	4	41.1	41.1	41.1	11.58	70.349	2857300	14	3	3	3	2	3	3	3	3	3	2	3	3	E9B701	E9B701	tr|E9B701|E9B701_LEIMU Glycine cleavage system H protein OS=Leishmania mexicana (strain MHOM/GT/2001/U1103) OX=929439 GN=LMXM_34_4720 PE=3 SV=1
16.8682	16.4317	NaN	NaN	18.9255	16.6787	4	4	4	10.4	10.4	10.4	46.202	35.554	879300	15	2	3	1	2	4	3	2	3	1	2	4	3	Q71PB4;E9B5W2	Q71PB4;E9B5W2	tr|Q71PB4|Q71PB4_LEIME Broad specificity aminotransferase (Fragment) OS=Leishmania mexicana OX=5665 PE=1 SV=1;tr|E9B5W2|E9B5W2_LEIMU Putative aspartate aminotransferase OS=Leishmania mexicana (strain MHOM/GT/2001/U1103) OX=929439 GN=LMXM_34_0820 PE=4 SV=1
17.5842	NaN	17.9258	NaN	15.6134	NaN	3	3	3	5	5	5	54.173	1.9804	666640	6	3	1	2	0	1	0	3	1	2	0	1	0	Q2HWD2;E9ANQ3;C7FGL3	Q2HWD2;E9ANQ3;C7FGL3	tr|Q2HWD2|Q2HWD2_LEIAM Putative lanosterol C-14 demethylase OS=Leishmania amazonensis OX=5659 GN=CYP51 PE=3 SV=1;tr|E9ANQ3|E9ANQ3_LEIMU Putative lanosterol 14-alpha-demethylase OS=Leishmania mexicana (strain MHOM/GT/2001/U1103) OX=929439 GN=LMXM_11_1100 PE
19.6934	19.7392	NaN	21.4492	21.6266	NaN	3	3	3	16.5	16.5	16.5	19.317	65.39	12804000	12	2	3	2	2	2	2	2	3	2	2	2	2	E8NHJ5;E9AWZ6	E8NHJ5;E9AWZ6	tr|E8NHJ5|E8NHJ5_LEIMU WGS CADB00000000 data, contig 43 OS=Leishmania mexicana (strain MHOM/GT/2001/U1103) OX=929439 GN=LmxM_24_1500a_1 PE=3 SV=1;tr|E9AWZ6|E9AWZ6_LEIMU IgE-dependent histamine-releasing factor,putative OS=Leishmania mexicana (strain MHOM/G
NaN	17.4466	16.9641	NaN	19.4898	NaN	3	3	3	7.8	7.8	7.8	34.636	11.395	1003500	5	3	2	2	0	2	1	3	2	2	0	2	1	E8NHJ8;E8NHJ9	E8NHJ8;E8NHJ9	tr|E8NHJ8|E8NHJ8_LEIMU 60S acidic ribosomal protein P0 OS=Leishmania mexicana (strain MHOM/GT/2001/U1103) OX=929439 GN=LMXM_27_1380 PE=3 SV=1;tr|E8NHJ9|E8NHJ9_LEIMU Uncharacterized protein LmxM_27_1380a_1 (Fragment) OS=Leishmania mexicana (strain MHOM/GT/2
NaN	16.0136	16.0695	NaN	17.2495	NaN	3	3	3	25.6	25.6	25.6	96.46	35.043	386790	12	1	2	2	1	1	0	1	2	2	1	1	0	E8NHN7;E9B4E7	E8NHN7	tr|E8NHN7|E8NHN7_LEIMU WGS CADB00000000 data, contig 72 (Fragment) OS=Leishmania mexicana (strain MHOM/GT/2001/U1103) OX=929439 GN=LmxM_32_3070a_1 PE=4 SV=1
18.3972	18.1505	18.051	18.207	NaN	NaN	3	3	3	21	21	21	23.851	20.917	1786200	8	2	3	3	2	1	1	2	3	3	2	1	1	E9AJC9	E9AJC9	tr|E9AJC9|E9AJC9_LEIMU 40S ribosomal protein S7 OS=Leishmania mexicana (strain MHOM/GT/2001/U1103) OX=929439 GN=LMXM_01_0410 PE=3 SV=1
17.7817	NaN	17.6954	16.494	NaN	NaN	3	3	3	11.1	11.1	11.1	39.208	10.973	603710	10	3	1	2	2	0	0	3	1	2	2	0	0	E9AK23	E9AK23	tr|E9AK23|E9AK23_LEIMU Uncharacterized protein OS=Leishmania mexicana (strain MHOM/GT/2001/U1103) OX=929439 GN=LMXM_04_0420 PE=4 SV=1
16.4018	NaN	16.7179	NaN	17.1348	NaN	3	3	3	16.2	16.2	16.2	17.05	5.6591	853590	7	2	1	2	2	2	1	2	1	2	2	2	1	E9AK51	E9AK51	tr|E9AK51|E9AK51_LEIMU Putative ubiquitin-conjugating enzyme e2 OS=Leishmania mexicana (strain MHOM/GT/2001/U1103) OX=929439 GN=LMXM_04_0680 PE=3 SV=1
17.5144	17.7464	NaN	NaN	20.323	NaN	3	3	3	32	32	32	18.111	103.67	2651300	9	2	2	2	1	2	1	2	2	2	1	2	1	E9AK60;E9AK59	E9AK60;E9AK59	tr|E9AK60|E9AK60_LEIMU Uncharacterized protein OS=Leishmania mexicana (strain MHOM/GT/2001/U1103) OX=929439 GN=LMXM_04_0770 PE=4 SV=1;tr|E9AK59|E9AK59_LEIMU Uncharacterized protein OS=Leishmania mexicana (strain MHOM/GT/2001/U1103) OX=929439 GN=LMXM_04_076
15.7143	NaN	15.0311	NaN	17.0525	NaN	3	3	3	8.9	8.9	8.9	51.941	27.302	233610	6	2	2	2	0	1	0	2	2	2	0	1	0	E9AK75	E9AK75	tr|E9AK75|E9AK75_LEIMU Uncharacterized protein OS=Leishmania mexicana (strain MHOM/GT/2001/U1103) OX=929439 GN=LMXM_04_0940 PE=3 SV=1
16.7928	16.4678	16.2184	NaN	NaN	15.1632	3	3	3	19.2	19.2	19.2	18.707	7.71	336210	9	2	3	2	1	0	2	2	3	2	1	0	2	E9AKF5	E9AKF5	tr|E9AKF5|E9AKF5_LEIMU Uncharacterized protein OS=Leishmania mexicana (strain MHOM/GT/2001/U1103) OX=929439 GN=LMXM_05_0490 PE=4 SV=1
17.9817	16.6545	NaN	19.3362	NaN	NaN	3	3	3	23.5	23.5	23.5	15.3	25.864	1734100	8	2	2	3	2	1	1	2	2	3	2	1	1	E9AKM6	E9AKM6	tr|E9AKM6|E9AKM6_LEIMU Putative prefoldin subunit OS=Leishmania mexicana (strain MHOM/GT/2001/U1103) OX=929439 GN=LMXM_05_1200 PE=4 SV=1
18.163	18.0675	18.0226	NaN	20.0482	NaN	3	3	3	14.6	14.6	14.6	28.202	24.438	2063000	15	3	3	3	2	3	2	3	3	3	2	3	2	E9AKR8	E9AKR8	tr|E9AKR8|E9AKR8_LEIMU Putative 60S ribosomal protein L19 OS=Leishmania mexicana (strain MHOM/GT/2001/U1103) OX=929439 GN=LMXM_06_0410 PE=3 SV=1
17.753	18.6169	18.1046	20.2616	NaN	NaN	3	3	3	20	20	20	16.296	274.33	3801500	14	2	3	2	3	2	1	2	3	2	3	2	1	E9AKT6	E9AKT6	tr|E9AKT6|E9AKT6_LEIMU Putative 60S ribosomal protein L23a OS=Leishmania mexicana (strain MHOM/GT/2001/U1103) OX=929439 GN=LMXM_06_0570 PE=3 SV=1
17.7001	17.3994	NaN	NaN	15.0315	NaN	3	3	3	13.2	13.2	13.2	45.157	19.469	492930	6	3	3	1	0	2	1	3	3	1	0	2	1	E9AKW6	E9AKW6	tr|E9AKW6|E9AKW6_LEIMU Putative acyl-coenzyme a dehydrogenase OS=Leishmania mexicana (strain MHOM/GT/2001/U1103) OX=929439 GN=LMXM_06_0880 PE=3 SV=1
18.5041	18.5568	18.3652	21.2641	NaN	NaN	3	3	3	21.7	21.7	21.7	18.153	42.878	6776400	22	2	2	2	2	1	2	2	2	2	2	1	2	E9ALD8;E9B569	E9ALD8;E9B569	tr|E9ALD8|E9ALD8_LEIMU 40S ribosomal protein S19-like protein OS=Leishmania mexicana (strain MHOM/GT/2001/U1103) OX=929439 GN=LMXM_08_29_2860 PE=4 SV=1;tr|E9B569|E9B569_LEIMU Putative 40S ribosomal protein S19 protein OS=Leishmania mexicana (strain MHOM/GT
18.4088	NaN	18.4505	NaN	NaN	16.0215	3	3	3	21.4	21.4	21.4	23.539	73.712	929660	9	3	1	3	1	0	1	3	1	3	1	0	1	E9ALE1	E9ALE1	tr|E9ALE1|E9ALE1_LEIMU Uncharacterized protein OS=Leishmania mexicana (strain MHOM/GT/2001/U1103) OX=929439 GN=LMXM_08_29_2830 PE=4 SV=1
17.9309	17.94	18.0271	NaN	16.2818	NaN	3	3	3	8.1	8.1	8.1	49.863	30.584	1674600	14	2	2	3	1	2	1	2	2	3	1	2	1	E9ALK7	E9ALK7	tr|E9ALK7|E9ALK7_LEIMU Rab GDP dissociation inhibitor OS=Leishmania mexicana (strain MHOM/GT/2001/U1103) OX=929439 GN=LMXM_08_29_2160 PE=3 SV=1
16.3026	16.5413	16.0726	14.9751	NaN	NaN	3	3	3	7	7	7	70.993	31.695	294280	7	2	2	3	1	0	1	2	2	3	1	0	1	E9AM99;J7H0G2	E9AM99	tr|E9AM99|E9AM99_LEIMU Uncharacterized protein OS=Leishmania mexicana (strain MHOM/GT/2001/U1103) OX=929439 GN=LMXM_08_0200 PE=4 SV=1
17.5936	16.8364	17.3859	NaN	NaN	17.694	3	3	3	15.8	15.8	15.8	24.55	5.885	709830	8	2	2	2	0	0	3	2	2	2	0	0	3	E9AMB1	E9AMB1	tr|E9AMB1|E9AMB1_LEIMU Putative mitochondrial associated ribonuclease OS=Leishmania mexicana (strain MHOM/GT/2001/U1103) OX=929439 GN=LMXM_08_0320 PE=4 SV=1
16.1037	15.9697	NaN	NaN	NaN	16.587	3	3	3	4.4	4.4	4.4	106.15	17.595	429760	6	2	2	2	1	2	2	2	2	2	1	2	2	E9ANN3	E9ANN3	tr|E9ANN3|E9ANN3_LEIMU Uncharacterized protein OS=Leishmania mexicana (strain MHOM/GT/2001/U1103) OX=929439 GN=LMXM_11_0890 PE=4 SV=1
16.3155	16.1694	NaN	NaN	14.7225	NaN	3	3	3	9	9	9	42.296	26.067	185870	4	2	3	0	0	1	0	2	3	0	0	1	0	E9ANW6	E9ANW6	tr|E9ANW6|E9ANW6_LEIMU Uncharacterized protein OS=Leishmania mexicana (strain MHOM/GT/2001/U1103) OX=929439 GN=LMXM_12_0390 PE=4 SV=1
16.3291	17.0093	NaN	NaN	16.0588	NaN	3	3	3	8	8	8	45.564	35	343030	6	2	2	2	0	2	1	2	2	2	0	2	1	E9AP95	E9AP95	tr|E9AP95|E9AP95_LEIMU Uncharacterized protein OS=Leishmania mexicana (strain MHOM/GT/2001/U1103) OX=929439 GN=LMXM_13_0710 PE=4 SV=1
18.6904	18.6755	18.555	NaN	21.8421	19.6288	3	3	3	9.5	9.5	9.5	32.498	104.13	5699400	13	2	2	3	1	2	3	2	2	3	1	2	3	E9APR1	E9APR1	tr|E9APR1|E9APR1_LEIMU Elongation of fatty acids protein OS=Leishmania mexicana (strain MHOM/GT/2001/U1103) OX=929439 GN=LMXM_14_0660 PE=3 SV=1
18.5336	18.2883	18.7264	NaN	20.1863	21.2748	3	3	3	15.8	15.8	15.8	25.521	64.578	6442100	17	3	3	3	1	2	2	3	3	3	1	2	2	E9AQ19	E9AQ19	tr|E9AQ19|E9AQ19_LEIMU Putative 60S ribosomal protein L13a OS=Leishmania mexicana (strain MHOM/GT/2001/U1103) OX=929439 GN=LMXM_15_0200 PE=3 SV=1
17.6417	17.5078	17.8259	19.8806	NaN	NaN	3	3	3	16.8	16.8	16.8	22.52	16.435	1760600	11	3	2	2	2	1	2	3	2	2	2	1	2	E9AQ98	E9AQ98	tr|E9AQ98|E9AQ98_LEIMU Putative succinate dehydrogenase OS=Leishmania mexicana (strain MHOM/GT/2001/U1103) OX=929439 GN=LMXM_15_0990 PE=4 SV=1
17.9838	18.1669	NaN	20.6328	20.361	NaN	3	3	3	50.5	50.5	50.5	11	36.587	3581600	24	3	3	3	2	2	1	3	3	3	2	2	1	E9AQB1	E9AQB1	tr|E9AQB1|E9AQB1_LEIMU 60S acidic ribosomal protein P2 OS=Leishmania mexicana (strain MHOM/GT/2001/U1103) OX=929439 GN=LMXM_15_1203 PE=3 SV=1
17.2085	16.9823	17.0451	NaN	NaN	15.7722	3	3	3	27	27	27	13.516	33.003	509890	23	3	3	3	1	0	2	3	3	3	1	0	2	E9AQE3	E9AQE3	tr|E9AQE3|E9AQE3_LEIMU Putative ribosomal protein S6 (Nph2/rs6-like protein) OS=Leishmania mexicana (strain MHOM/GT/2001/U1103) OX=929439 GN=LMXM_15_1470 PE=4 SV=1
17.987	17.8374	17.784	19.7749	20.0992	NaN	3	3	3	21.1	21.1	21.1	19.388	11.927	2899900	13	2	2	2	3	2	1	2	2	2	3	2	1	E9AQI0	E9AQI0	tr|E9AQI0|E9AQI0_LEIMU Protein tyrosine phosphatase-like protein OS=Leishmania mexicana (strain MHOM/GT/2001/U1103) OX=929439 GN=LMXM_16_0230 PE=4 SV=1
15.8272	NaN	15.9955	17.562	19.7058	NaN	3	3	3	42.1	42.1	42.1	12.138	70.356	1232100	22	2	3	3	2	3	2	2	3	3	2	3	2	E9AQR5	E9AQR5	tr|E9AQR5|E9AQR5_LEIMU Uncharacterized protein OS=Leishmania mexicana (strain MHOM/GT/2001/U1103) OX=929439 GN=LMXM_16_1065 PE=4 SV=1
NaN	16.1752	16.2964	NaN	NaN	16.6503	3	3	3	12.4	12.4	12.4	29.11	6.8387	275330	4	1	3	2	0	0	1	1	3	2	0	0	1	E9AQS6	E9AQS6	tr|E9AQS6|E9AQS6_LEIMU Uncharacterized protein OS=Leishmania mexicana (strain MHOM/GT/2001/U1103) OX=929439 GN=LMXM_16_1150 PE=4 SV=1
16.6055	NaN	16.5119	NaN	NaN	13.5652	3	3	3	10	10	10	38.999	3.6172	358850	4	2	1	2	0	0	2	2	1	2	0	0	2	E9AQZ4	E9AQZ4	tr|E9AQZ4|E9AQZ4_LEIMU Cystathionine beta-synthase OS=Leishmania mexicana (strain MHOM/GT/2001/U1103) OX=929439 GN=LMXM_17_0250 PE=4 SV=1
17.725	17.822	18.0417	NaN	17.2213	NaN	3	3	3	29.2	29.2	29.2	10.699	121.39	1574700	72	2	3	3	2	3	2	2	3	3	2	3	2	E9AR33;E9AR31	E9AR33;E9AR31	tr|E9AR33|E9AR33_LEIMU Uncharacterized protein OS=Leishmania mexicana (strain MHOM/GT/2001/U1103) OX=929439 GN=LMXM_17_0780 PE=4 SV=1;tr|E9AR31|E9AR31_LEIMU Uncharacterized protein OS=Leishmania mexicana (strain MHOM/GT/2001/U1103) OX=929439 GN=LMXM_17_062
16.1139	NaN	16.0516	15.7023	NaN	NaN	3	3	3	8.9	8.9	8.9	46.746	4.3616	251710	9	2	2	2	3	1	2	2	2	2	3	1	2	E9AR39	E9AR39	tr|E9AR39|E9AR39_LEIMU Uncharacterized protein OS=Leishmania mexicana (strain MHOM/GT/2001/U1103) OX=929439 GN=LMXM_17_0733 PE=4 SV=1
18.5679	18.7953	18.7292	19.8774	NaN	NaN	11	11	3	27.7	27.7	7.2	48.29	84.232	2688400	21	4	6	7	3	4	3	1	1	1	0	0	1	E9AR60	E9AR60	tr|E9AR60|E9AR60_LEIMU Uncharacterized protein OS=Leishmania mexicana (strain MHOM/GT/2001/U1103) OX=929439 GN=LMXM_17_0870 PE=4 SV=1
14.6476	13.8845	14.1603	NaN	16.0146	NaN	3	3	3	6.8	6.8	6.8	56.205	77.903	268520	11	2	2	2	1	2	2	2	2	2	1	2	2	E9ARB5	E9ARB5	tr|E9ARB5|E9ARB5_LEIMU Putative zinc-finger protein ZPR1 OS=Leishmania mexicana (strain MHOM/GT/2001/U1103) OX=929439 GN=LMXM_17_1410 PE=4 SV=1
15.1922	17.1993	NaN	NaN	NaN	14.7621	3	3	3	3.8	3.8	3.8	91.066	5.0637	294040	5	3	2	1	0	1	1	3	2	1	0	1	1	E9ARE6	E9ARE6	tr|E9ARE6|E9ARE6_LEIMU Putative alpha glucosidase II subunit OS=Leishmania mexicana (strain MHOM/GT/2001/U1103) OX=929439 GN=LMXM_18_0090 PE=3 SV=1
16.3079	NaN	16.5894	NaN	14.514	NaN	3	3	3	9.9	9.9	9.9	39.825	5.8311	298950	7	2	2	2	0	1	1	2	2	2	0	1	1	E9ARZ6	E9ARZ6	tr|E9ARZ6|E9ARZ6_LEIMU Putative nucleosome assembly protein OS=Leishmania mexicana (strain MHOM/GT/2001/U1103) OX=929439 GN=LMXM_19_0440 PE=3 SV=1
NaN	16.6386	NaN	18.212	17.7749	NaN	3	3	3	13.3	13.3	13.3	28.826	6.6213	853920	6	0	2	0	2	3	2	0	2	0	2	3	2	E9ASH5	E9ASH5	tr|E9ASH5|E9ASH5_LEIMU Uncharacterized protein OS=Leishmania mexicana (strain MHOM/GT/2001/U1103) OX=929439 GN=LMXM_36_0560 PE=4 SV=1
17.3461	17.2699	17.336	NaN	NaN	14.9706	3	3	3	40	40	40	12.594	31.858	548090	9	3	2	3	0	0	1	3	2	3	0	0	1	E9AST2;E9AST3	E9AST2;E9AST3	tr|E9AST2|E9AST2_LEIMU Universal minicircle sequence binding protein,putative OS=Leishmania mexicana (strain MHOM/GT/2001/U1103) OX=929439 GN=LMXM_36_1610 PE=4 SV=1;tr|E9AST3|E9AST3_LEIMU Universal minicircle sequence binding protein OS=Leishmania mexicana
16.5488	16.6351	NaN	16.789	NaN	NaN	3	3	3	3.8	3.8	3.8	97.244	3.5373	529590	3	3	2	0	2	1	1	3	2	0	2	1	1	E9AT28	E9AT28	tr|E9AT28|E9AT28_LEIMU Nuclear pore protein OS=Leishmania mexicana (strain MHOM/GT/2001/U1103) OX=929439 GN=LMXM_36_2510 PE=3 SV=1
NaN	16.7142	16.1902	19.2978	18.8037	20.6628	3	3	3	12	12	12	25.258	19.84	3024300	11	2	2	2	2	2	2	2	2	2	2	2	2	E9AT88	E9AT88	tr|E9AT88|E9AT88_LEIMU Putative ATP synthase OS=Leishmania mexicana (strain MHOM/GT/2001/U1103) OX=929439 GN=LMXM_36_3100 PE=4 SV=1
17.6979	NaN	17.8197	NaN	NaN	17.0968	3	3	3	5.5	5.5	5.5	57.888	63.945	952580	11	2	3	3	1	3	3	2	3	3	1	3	3	E9ATV2	E9ATV2	tr|E9ATV2|E9ATV2_LEIMU Putative aldehyde dehydrogenase OS=Leishmania mexicana (strain MHOM/GT/2001/U1103) OX=929439 GN=LMXM_36_5180 PE=3 SV=1
NaN	16.3855	15.9791	NaN	NaN	18.3273	3	3	3	4.3	4.3	4.3	93.802	19.147	471370	3	0	2	3	0	0	2	0	2	3	0	0	2	E9AU79	E9AU79	tr|E9AU79|E9AU79_LEIMU Protein transport protein SEC23 OS=Leishmania mexicana (strain MHOM/GT/2001/U1103) OX=929439 GN=LMXM_36_6430 PE=3 SV=1
18.6676	18.4568	18.6582	16.3446	NaN	NaN	3	3	3	5.9	5.9	5.9	55.163	55.877	2310100	9	3	3	3	3	2	2	3	3	3	3	2	2	E9AUS9	E9AUS9	tr|E9AUS9|E9AUS9_LEIMU Putative axoneme central apparatus protein OS=Leishmania mexicana (strain MHOM/GT/2001/U1103) OX=929439 GN=LMXM_20_1400 PE=4 SV=1
18.1174	18.0693	18.1715	NaN	NaN	21.0026	3	3	3	14.7	14.7	14.7	23.499	323.31	4734300	9	2	2	3	2	0	1	2	2	3	2	0	1	E9AV58	E9AV58	tr|E9AV58|E9AV58_LEIMU Hypoxanthine phosphoribosyltransferase OS=Leishmania mexicana (strain MHOM/GT/2001/U1103) OX=929439 GN=LMXM_21_0845 PE=3 SV=1
15.9015	14.9156	NaN	NaN	NaN	16.5455	3	3	3	15.7	15.7	15.7	25.886	18.924	362660	5	2	2	2	1	1	2	2	2	2	1	1	2	E9AVV1;E9AVV2	E9AVV1;E9AVV2	tr|E9AVV1|E9AVV1_LEIMU Gamma-glutamylcyclotransferase OS=Leishmania mexicana (strain MHOM/GT/2001/U1103) OX=929439 GN=LMXM_22_1190 PE=3 SV=1;tr|E9AVV2|E9AVV2_LEIMU Gamma-glutamylcyclotransferase OS=Leishmania mexicana (strain MHOM/GT/2001/U1103) OX=929439
17.4713	17.7196	17.6795	NaN	NaN	18.5681	3	3	3	10.4	10.4	10.4	27.082	10.18	1726200	9	3	2	3	2	1	2	3	2	3	2	1	2	E9AX49	E9AX49	tr|E9AX49|E9AX49_LEIMU 3-oxoacyl-(Acyl-carrier protein) reductase,putative OS=Leishmania mexicana (strain MHOM/GT/2001/U1103) OX=929439 GN=LMXM_24_2030 PE=4 SV=1
18.6854	18.4572	NaN	NaN	20.1062	NaN	3	3	3	15.6	15.6	15.6	32.428	117.08	1973600	28	3	2	2	2	1	1	3	2	2	2	1	1	E9AXD1	E9AXD1	tr|E9AXD1|E9AXD1_LEIMU Uncharacterized protein OS=Leishmania mexicana (strain MHOM/GT/2001/U1103) OX=929439 GN=LMXM_25_0540 PE=4 SV=1
17.1002	NaN	17.2329	13.8258	NaN	NaN	3	3	3	8.2	8.2	8.2	33.087	13.613	452010	8	2	2	2	1	1	0	2	2	2	1	1	0	E9AXT4	E9AXT4	tr|E9AXT4|E9AXT4_LEIMU Uncharacterized protein OS=Leishmania mexicana (strain MHOM/GT/2001/U1103) OX=929439 GN=LMXM_25_2020 PE=4 SV=1
18.3353	19.2276	19.1871	22.5441	NaN	22.2136	3	3	3	16	16	16	26.174	72.796	12869000	31	3	3	2	3	1	2	3	3	2	3	1	2	E9AXZ5	E9AXZ5	tr|E9AXZ5|E9AXZ5_LEIMU Adenine phosphoribosyltransferase OS=Leishmania mexicana (strain MHOM/GT/2001/U1103) OX=929439 GN=LMXM_26_0140 PE=4 SV=1
NaN	17.6989	17.8612	NaN	NaN	13.8627	3	3	3	13.5	13.5	13.5	28.901	11.024	511050	10	1	3	3	1	1	2	1	3	3	1	1	2	E9AXZ8;E9AXZ9	E9AXZ8;E9AXZ9	tr|E9AXZ8|E9AXZ8_LEIMU Putative 60S ribosomal protein L7 OS=Leishmania mexicana (strain MHOM/GT/2001/U1103) OX=929439 GN=LMXM_26_0170 PE=4 SV=1;tr|E9AXZ9|E9AXZ9_LEIMU Putative 60S ribosomal protein L7 OS=Leishmania mexicana (strain MHOM/GT/2001/U1103) OX=9
NaN	17.1389	17.6835	NaN	12.8231	NaN	3	3	3	5.9	5.9	5.9	80.547	63.62	405640	7	2	2	3	0	1	1	2	2	3	0	1	1	E9AY65	E9AY65	tr|E9AY65|E9AY65_LEIMU Uncharacterized protein OS=Leishmania mexicana (strain MHOM/GT/2001/U1103) OX=929439 GN=LMXM_26_0870 PE=4 SV=1
16.5532	16.6191	NaN	NaN	NaN	19.2744	3	3	3	14.2	14.2	14.2	28.422	23.216	2393800	10	2	3	1	1	1	1	2	3	1	1	1	1	E9AYQ1	E9AYQ1	tr|E9AYQ1|E9AYQ1_LEIMU 6-phosphogluconolactonase OS=Leishmania mexicana (strain MHOM/GT/2001/U1103) OX=929439 GN=LMXM_26_2700 PE=3 SV=1
18.0902	18.2914	18.1921	20.5337	NaN	NaN	3	3	3	17.2	17.2	17.2	25.578	121.23	3196400	24	3	2	3	3	2	2	3	2	3	3	2	2	E9AYS1	E9AYS1	tr|E9AYS1|E9AYS1_LEIMU Proteasome endopeptidase complex OS=Leishmania mexicana (strain MHOM/GT/2001/U1103) OX=929439 GN=LMXM_27_0190 PE=3 SV=1
NaN	NaN	16.6885	19.4999	NaN	19.0849	3	3	3	88.3	88.3	88.3	145.67	85.6	1402700	14	1	1	2	2	1	3	1	1	2	2	1	3	E9AYS6	E9AYS6	tr|E9AYS6|E9AYS6_LEIMU Kinetoplast-associated protein-like protein OS=Leishmania mexicana (strain MHOM/GT/2001/U1103) OX=929439 GN=LMXM_27_0240 PE=4 SV=1
17.2493	NaN	NaN	19.5457	20.1376	NaN	3	3	3	27.9	27.9	27.9	22.312	50.47	3199100	11	3	1	2	3	3	2	3	1	2	3	3	2	E9AZA4	E9AZA4	tr|E9AZA4|E9AZA4_LEIMU Uncharacterized protein OS=Leishmania mexicana (strain MHOM/GT/2001/U1103) OX=929439 GN=LMXM_27_2000 PE=4 SV=1
NaN	12.83	NaN	NaN	16.1156	15.136	3	3	3	13.7	13.7	13.7	44.108	88.824	113850	6	0	3	1	2	2	2	0	3	1	2	2	2	E9AZN6	E9AZN6	tr|E9AZN6|E9AZN6_LEIMU Uncharacterized protein OS=Leishmania mexicana (strain MHOM/GT/2001/U1103) OX=929439 GN=LMXM_28_0740 PE=4 SV=1
NaN	16.6457	16.8437	NaN	15.4435	NaN	3	3	3	33.7	33.7	33.7	11.794	6.6665	335670	6	2	2	2	1	1	0	2	2	2	1	1	0	E9B158	E9B158	tr|E9B158|E9B158_LEIMU Uncharacterized protein OS=Leishmania mexicana (strain MHOM/GT/2001/U1103) OX=929439 GN=LMXM_29_2845 PE=4 SV=1
NaN	16.6304	16.4835	NaN	NaN	17.2704	3	3	3	9.1	9.1	9.1	36.194	115.68	555340	10	1	3	2	2	1	1	1	3	2	2	1	1	E9B182	E9B182	tr|E9B182|E9B182_LEIMU Putative homoserine kinase OS=Leishmania mexicana (strain MHOM/GT/2001/U1103) OX=929439 GN=LMXM_29_3080 PE=3 SV=1
17.3403	17.2358	NaN	NaN	NaN	15.8774	3	3	3	3	3	3	103.5	15.258	492740	5	2	3	1	0	1	2	2	3	1	0	1	2	E9B1H5	E9B1H5	tr|E9B1H5|E9B1H5_LEIMU Putative ATP-dependent RNA helicase OS=Leishmania mexicana (strain MHOM/GT/2001/U1103) OX=929439 GN=LMXM_30_0250 PE=4 SV=1
NaN	17.561	17.5761	NaN	NaN	20.2186	3	3	3	12.5	12.5	12.5	28.493	7.5078	3675700	8	0	2	2	2	1	2	0	2	2	2	1	2	E9B1Q4	E9B1Q4	tr|E9B1Q4|E9B1Q4_LEIMU Biotin/lipoate protein ligase-like protein OS=Leishmania mexicana (strain MHOM/GT/2001/U1103) OX=929439 GN=LMXM_30_1070 PE=4 SV=1
16.9923	16.6712	16.9201	NaN	NaN	16.3941	3	3	3	7.7	7.7	7.7	51.156	27.004	701880	7	2	2	2	1	1	2	2	2	2	1	1	2	E9B2K7	E9B2K7	tr|E9B2K7|E9B2K7_LEIMU Uncharacterized protein OS=Leishmania mexicana (strain MHOM/GT/2001/U1103) OX=929439 GN=LMXM_31_0830 PE=4 SV=1
NaN	16.9082	16.9171	NaN	18.3092	NaN	3	3	3	8.9	8.9	8.9	56.745	156.73	913830	8	2	2	2	2	2	1	2	2	2	2	2	1	E9B2K8	E9B2K8	tr|E9B2K8|E9B2K8_LEIMU Uncharacterized protein OS=Leishmania mexicana (strain MHOM/GT/2001/U1103) OX=929439 GN=LMXM_31_0840 PE=4 SV=1
16.5869	16.8379	15.5937	NaN	NaN	15.3889	3	3	3	15.6	15.6	15.6	20.779	10.333	512010	5	3	3	3	1	2	1	3	3	3	1	2	1	E9B5U1;E9B2L2	E9B5U1;E9B2L2	tr|E9B5U1|E9B5U1_LEIMU 60S ribosomal protein L18a OS=Leishmania mexicana (strain MHOM/GT/2001/U1103) OX=929439 GN=LMXM_34_0600 PE=3 SV=1;tr|E9B2L2|E9B2L2_LEIMU 60S ribosomal protein L18a OS=Leishmania mexicana (strain MHOM/GT/2001/U1103) OX=929439 GN=LMXM_
NaN	18.4197	18.376	NaN	NaN	15.9738	3	3	3	20.1	20.1	20.1	15.43	25.418	1485400	8	1	3	3	3	2	2	1	3	3	3	2	2	E9B350;E9B348	E9B350;E9B348	tr|E9B350|E9B350_LEIMU Putative ribosomal protein L27 OS=Leishmania mexicana (strain MHOM/GT/2001/U1103) OX=929439 GN=LMXM_31_2710 PE=4 SV=1;tr|E9B348|E9B348_LEIMU Putative ribosomal protein L27 OS=Leishmania mexicana (strain MHOM/GT/2001/U1103) OX=929439
16.1576	NaN	16.0893	18.7412	19.5257	18.9962	3	3	3	25.6	25.6	25.6	14.034	22.568	1752000	8	2	1	3	2	2	2	2	1	3	2	2	2	E9B378	E9B378	tr|E9B378|E9B378_LEIMU Tubulin-specific chaperone A OS=Leishmania mexicana (strain MHOM/GT/2001/U1103) OX=929439 GN=LMXM_31_2970 PE=3 SV=1
17.9293	17.6887	18.0836	NaN	NaN	15.5776	3	3	3	9.3	9.3	9.3	45.329	40.807	1557400	14	3	3	2	1	2	2	3	3	2	1	2	2	E9B3K3	E9B3K3	tr|E9B3K3|E9B3K3_LEIMU Thiol-dependent reductase 1 OS=Leishmania mexicana (strain MHOM/GT/2001/U1103) OX=929439 GN=LMXM_32_0240 PE=3 SV=1
17.03	16.4287	17.2016	NaN	NaN	16.1787	3	3	3	12	12	12	36.084	15.968	509560	15	2	3	3	1	2	2	2	3	3	1	2	2	E9B3Z6	E9B3Z6	tr|E9B3Z6|E9B3Z6_LEIMU Uncharacterized protein OS=Leishmania mexicana (strain MHOM/GT/2001/U1103) OX=929439 GN=LMXM_32_1590 PE=4 SV=1
NaN	16.7857	16.6608	NaN	NaN	17.7702	3	3	3	13.5	13.5	13.5	39.044	53.302	575390	9	1	2	2	1	2	3	1	2	2	1	2	3	E9B430	E9B430	tr|E9B430|E9B430_LEIMU Putative phosphoribosylpyrophosphate synthetase OS=Leishmania mexicana (strain MHOM/GT/2001/U1103) OX=929439 GN=LMXM_32_1930 PE=4 SV=1
13.7592	12.7136	NaN	NaN	13.7997	NaN	3	3	3	8.8	8.8	8.8	57.027	63.279	39482	9	2	3	2	1	2	1	2	3	2	1	2	1	E9B4T2	E9B4T2	tr|E9B4T2|E9B4T2_LEIMU Uncharacterized protein OS=Leishmania mexicana (strain MHOM/GT/2001/U1103) OX=929439 GN=LMXM_33_1110 PE=4 SV=1
16.9278	17.05	NaN	NaN	18.632	NaN	3	3	3	6.8	6.8	6.8	53.924	6.102	1074800	8	2	2	1	1	1	1	2	2	1	1	1	1	E9B5G5	E9B5G5	tr|E9B5G5|E9B5G5_LEIMU Serine palmitoyltransferase-like protein OS=Leishmania mexicana (strain MHOM/GT/2001/U1103) OX=929439 GN=LMXM_33_3740 PE=4 SV=1
NaN	17.3093	17.2708	18.7469	NaN	NaN	3	3	3	9.3	9.3	9.3	32.934	20.948	1254600	9	1	3	3	1	0	3	1	3	3	1	0	3	E9B5N7	E9B5N7	tr|E9B5N7|E9B5N7_LEIMU Uncharacterized protein OS=Leishmania mexicana (strain MHOM/GT/2001/U1103) OX=929439 GN=LMXM_33_4600 PE=4 SV=1
17.6996	18.1131	NaN	NaN	19.1804	NaN	3	3	3	6	6	6	41.189	11.043	2576800	10	2	3	2	2	1	0	2	3	2	2	1	0	E9B695	E9B695	tr|E9B695|E9B695_LEIMU Adenine aminohydrolase OS=Leishmania mexicana (strain MHOM/GT/2001/U1103) OX=929439 GN=LMXM_34_2160 PE=3 SV=1
17.5041	NaN	17.8881	NaN	NaN	20.6974	3	3	3	28.1	28.1	28.1	14.956	47.349	3461700	11	2	3	2	1	1	2	2	3	2	1	1	2	E9B6Q7	E9B6Q7	tr|E9B6Q7|E9B6Q7_LEIMU Putative 60S ribosomal protein L23 OS=Leishmania mexicana (strain MHOM/GT/2001/U1103) OX=929439 GN=LMXM_34_3790 PE=3 SV=1
NaN	16.8374	NaN	16.9547	NaN	20.1278	3	3	3	8.9	8.9	8.9	42.094	25.997	1676400	9	1	3	2	2	1	2	1	3	2	2	1	2	E9B6S9;E9B6S4	E9B6S9;E9B6S4	tr|E9B6S9|E9B6S9_LEIMU Protein kinase A catalytic subunit isoform 1 OS=Leishmania mexicana (strain MHOM/GT/2001/U1103) OX=929439 GN=LMXM_34_4010 PE=3 SV=1;tr|E9B6S4|E9B6S4_LEIMU Protein kinase A catalytic subunit isoform 2 OS=Leishmania mexicana (strain MH
15.8355	10.0088	10.1127	NaN	NaN	20.3172	2	2	2	19.1	19.1	19.1	12.592	70.374	1315400	11	2	2	2	0	0	2	2	2	2	0	0	2	A7YBX4;E9AKY4	A7YBX4;E9AKY4	tr|A7YBX4|A7YBX4_LEIAM 15 kDa PDI (Fragment) OS=Leishmania amazonensis OX=5659 GN=pdi-15 PE=2 SV=1;tr|E9AKY4|E9AKY4_LEIMU Protein disulfide isomerase OS=Leishmania mexicana (strain MHOM/GT/2001/U1103) OX=929439 GN=LMXM_06_1050 PE=4 SV=1
NaN	16.1544	16.4172	18.1054	NaN	NaN	2	2	2	74.6	74.6	74.6	76.186	24.672	735120	6	1	2	2	2	1	1	1	2	2	2	1	1	E8NHK1;E9AQW0;E8NHK6;E9AQV9	E8NHK1;E9AQW0;E8NHK6;E9AQV9	tr|E8NHK1|E8NHK1_LEIMU WGS CADB00000000 data, contig 48 (Fragment) OS=Leishmania mexicana (strain MHOM/GT/2001/U1103) OX=929439 GN=LmxM_16_1460a_1 PE=4 SV=1;tr|E9AQW0|E9AQW0_LEIMU Putative kinesin OS=Leishmania mexicana (strain MHOM/GT/2001/U1103) OX=92943
18.6175	18.5878	19.0074	21.8192	18.3179	18.0699	12	12	2	26.6	26.6	3.7	59.466	155.11	5695800	24	9	8	3	5	5	5	2	1	1	0	1	0	E9AJQ5	E9AJQ5	tr|E9AJQ5|E9AJQ5_LEIMU Delta-1-pyrroline-5-carboxylate dehydrogenase,putative OS=Leishmania mexicana (strain MHOM/GT/2001/U1103) OX=929439 GN=LMXM_03_0200 PE=3 SV=1
15.8786	NaN	15.665	NaN	NaN	13.3619	2	2	2	6.9	6.9	6.9	31.967	1.949	138090	6	2	1	2	0	0	1	2	1	2	0	0	1	E9AK06	E9AK06	tr|E9AK06|E9AK06_LEIMU Uncharacterized protein OS=Leishmania mexicana (strain MHOM/GT/2001/U1103) OX=929439 GN=LMXM_04_0240 PE=4 SV=1
16.9598	17.1189	NaN	NaN	19.7541	NaN	2	2	2	11.2	11.2	11.2	21.675	23.792	1248100	10	2	2	1	2	2	1	2	2	1	2	2	1	E9AK29	E9AK29	tr|E9AK29|E9AK29_LEIMU 60S ribosomal protein L11 (L5, L16) OS=Leishmania mexicana (strain MHOM/GT/2001/U1103) OX=929439 GN=LMXM_04_0470 PE=3 SV=1
NaN	17.9294	17.8012	NaN	NaN	18.74	2	2	2	8	8	8	24.998	8.0211	2022700	13	1	2	2	1	1	1	1	2	2	1	1	1	E9AKD3	E9AKD3	tr|E9AKD3|E9AKD3_LEIMU Uncharacterized protein OS=Leishmania mexicana (strain MHOM/GT/2001/U1103) OX=929439 GN=LMXM_05_0280 PE=4 SV=1
NaN	16.9706	16.9209	16.5425	NaN	NaN	2	2	2	4.5	4.5	4.5	38.015	2.6206	995560	8	1	2	2	1	1	0	1	2	2	1	1	0	E9AL77	E9AL77	tr|E9AL77|E9AL77_LEIMU Uncharacterized protein OS=Leishmania mexicana (strain MHOM/GT/2001/U1103) OX=929439 GN=LMXM_07_0640 PE=4 SV=1
NaN	16.7826	16.1131	NaN	17.0755	NaN	2	2	2	2.6	2.6	2.6	90.362	1.6238	577640	3	1	2	2	1	2	1	1	2	2	1	2	1	E9ALH6	E9ALH6	tr|E9ALH6|E9ALH6_LEIMU Uncharacterized protein OS=Leishmania mexicana (strain MHOM/GT/2001/U1103) OX=929439 GN=LMXM_08_29_2480 PE=4 SV=1
17.4816	17.1537	17.056	18.3749	NaN	NaN	3	3	2	25.8	25.8	18.9	13.96	67.073	2864500	77	3	3	3	3	1	1	2	2	2	2	0	0	Q867J9;E9ALP9	Q867J9;E9ALP9	tr|Q867J9|Q867J9_LEIME Histone H2A OS=Leishmania mexicana OX=5665 GN=H2A PE=3 SV=1;tr|E9ALP9|E9ALP9_LEIMU Histone H2A OS=Leishmania mexicana (strain MHOM/GT/2001/U1103) OX=929439 GN=LMXM_08_29_1720 PE=3 SV=1
17.7364	16.6495	NaN	NaN	17.6466	NaN	2	2	2	17.4	17.4	17.4	16.454	22.514	626340	6	2	2	1	0	2	0	2	2	1	0	2	0	E9B533;E9AN13	E9B533;E9AN13	tr|E9B533|E9B533_LEIMU Putative ribosomal protein l35a OS=Leishmania mexicana (strain MHOM/GT/2001/U1103) OX=929439 GN=LMXM_33_2470 PE=3 SV=1;tr|E9AN13|E9AN13_LEIMU Putative ribosomal protein l35a OS=Leishmania mexicana (strain MHOM/GT/2001/U1103) OX=92943
18.5539	18.664	18.6027	NaN	20.1561	NaN	7	7	2	10.5	10.5	2.9	69.024	21.002	3566700	16	2	6	3	3	3	4	0	2	1	1	1	0	E9AN56;E9AN53;E9AN55;P43150	E9AN56;E9AN53;E9AN55;P43150	tr|E9AN56|E9AN56_LEIMU GP63, leishmanolysin OS=Leishmania mexicana (strain MHOM/GT/2001/U1103) OX=929439 GN=LMXM_10_0465 PE=4 SV=1;tr|E9AN53|E9AN53_LEIMU GP63, leishmanolysin OS=Leishmania mexicana (strain MHOM/GT/2001/U1103) OX=929439 GN=LMXM_10_0460 PE=4
14.6069	NaN	15.0372	NaN	NaN	13.597	2	2	2	3.5	3.5	3.5	66.072	8.1949	113600	6	1	1	2	1	0	1	1	1	2	1	0	1	E9ANH2	E9ANH2	tr|E9ANH2|E9ANH2_LEIMU Uncharacterized protein OS=Leishmania mexicana (strain MHOM/GT/2001/U1103) OX=929439 GN=LMXM_11_0260 PE=4 SV=1
17.2613	17.8119	NaN	NaN	NaN	16.6755	2	2	2	6.7	6.7	6.7	32.386	4.8194	754150	6	2	2	1	1	1	1	2	2	1	1	1	1	E9APR0	E9APR0	tr|E9APR0|E9APR0_LEIMU Elongation of fatty acids protein OS=Leishmania mexicana (strain MHOM/GT/2001/U1103) OX=929439 GN=LMXM_14_0650 PE=3 SV=1
16.8788	17.0959	16.6325	16.5167	NaN	NaN	2	2	2	8.6	8.6	8.6	16.967	17.772	1082000	9	2	1	2	2	1	1	2	1	2	2	1	1	E9ASI0;E9APX4	E9ASI0;E9APX4	tr|E9ASI0|E9ASI0_LEIMU Putative ubiquitin/ribosomal protein S27a OS=Leishmania mexicana (strain MHOM/GT/2001/U1103) OX=929439 GN=LMXM_36_0600 PE=4 SV=1;tr|E9APX4|E9APX4_LEIMU Putative ubiquitin/ribosomal protein S27a OS=Leishmania mexicana (strain MHOM/GT/
NaN	15.854	15.8437	NaN	16.5844	NaN	2	2	2	3.2	3.2	3.2	75.075	9.9188	613250	10	2	2	2	1	2	1	2	2	2	1	2	1	E9APY5	E9APY5	tr|E9APY5|E9APY5_LEIMU Putative tyrosyl-tRNA synthetase OS=Leishmania mexicana (strain MHOM/GT/2001/U1103) OX=929439 GN=LMXM_14_1370 PE=4 SV=1
17.5203	17.7054	17.8328	NaN	NaN	19.1936	2	2	2	6.3	6.3	6.3	54.054	16.189	1713200	26	2	1	1	1	1	1	2	1	1	1	1	1	E9AQB6;E9AQB5	E9AQB6;E9AQB5	tr|E9AQB6|E9AQB6_LEIMU Putative nucleoside transporter 1 OS=Leishmania mexicana (strain MHOM/GT/2001/U1103) OX=929439 GN=LMXM_15_1240 PE=4 SV=1;tr|E9AQB5|E9AQB5_LEIMU Putative nucleoside transporter 1 OS=Leishmania mexicana (strain MHOM/GT/2001/U1103) OX=9
17.2677	17.9332	17.3692	16.9069	NaN	NaN	6	6	2	5.6	5.6	1.9	103.76	79.633	1092400	14	5	3	5	5	1	2	2	2	2	2	1	1	E9AQE5;B8K1J7	E9AQE5	tr|E9AQE5|E9AQE5_LEIMU Phosphodiesterase OS=Leishmania mexicana (strain MHOM/GT/2001/U1103) OX=929439 GN=LMXM_15_1481 PE=3 SV=1
16.1317	NaN	NaN	17.928	16.0535	18.2946	2	2	2	13.4	13.4	13.4	12.479	148.35	835190	13	2	2	2	2	2	2	2	2	2	2	2	2	E9ARN8	E9ARN8	tr|E9ARN8|E9ARN8_LEIMU Dynein light chain roadblock OS=Leishmania mexicana (strain MHOM/GT/2001/U1103) OX=929439 GN=LMXM_18_1010 PE=3 SV=1
NaN	16.8542	17.1476	NaN	NaN	14.8278	2	2	2	7.5	7.5	7.5	30.854	1.666	463990	7	1	2	2	1	1	1	1	2	2	1	1	1	E9ARW6	E9ARW6	tr|E9ARW6|E9ARW6_LEIMU Uncharacterized protein OS=Leishmania mexicana (strain MHOM/GT/2001/U1103) OX=929439 GN=LMXM_19_0150 PE=3 SV=1
17.4656	17.6116	17.6331	NaN	19.8632	NaN	2	2	2	8.1	8.1	8.1	33.506	101.83	3043400	10	2	2	2	1	2	1	2	2	2	1	2	1	E9ASC6	E9ASC6	tr|E9ASC6|E9ASC6_LEIMU Leucine carboxyl methyltransferase 1 OS=Leishmania mexicana (strain MHOM/GT/2001/U1103) OX=929439 GN=LMXM_36_0080 PE=3 SV=1
17.3275	NaN	17.2229	13.8356	NaN	NaN	2	2	2	7.8	7.8	7.8	22.974	1.937	381320	3	2	1	2	1	0	0	2	1	2	1	0	0	E9ASE9	E9ASE9	tr|E9ASE9|E9ASE9_LEIMU Proteasome subunit beta OS=Leishmania mexicana (strain MHOM/GT/2001/U1103) OX=929439 GN=LMXM_36_0320 PE=3 SV=1
17.2611	17.7557	17.6357	NaN	NaN	14.1914	2	2	2	28.8	28.8	28.8	8.4337	7.7918	682150	8	2	2	2	1	2	1	2	2	2	1	2	1	E9ASI2	E9ASI2	tr|E9ASI2|E9ASI2_LEIMU Uncharacterized protein OS=Leishmania mexicana (strain MHOM/GT/2001/U1103) OX=929439 GN=LMXM_36_0620 PE=4 SV=1
18.5886	18.5781	12.2562	NaN	NaN	21.5447	2	2	2	15.5	15.5	15.5	18.617	39.285	4098000	10	2	2	2	2	1	2	2	2	2	2	1	2	E9ASL8;E9ASL9	E9ASL8;E9ASL9	tr|E9ASL8|E9ASL8_LEIMU Putative 40S ribosomal protein S10 OS=Leishmania mexicana (strain MHOM/GT/2001/U1103) OX=929439 GN=LMXM_36_0980 PE=4 SV=1;tr|E9ASL9|E9ASL9_LEIMU Putative 40S ribosomal protein S10 OS=Leishmania mexicana (strain MHOM/GT/2001/U1103) OX
19.3449	19.4581	19.2396	NaN	20.3288	22.8	8	8	2	20	20	5	51.619	29.639	12032000	64	7	6	5	1	3	5	2	2	2	0	0	0	E9AUF0;Q27684;Q27685	E9AUF0;Q27684	tr|E9AUF0|E9AUF0_LEIMU Phosphoglycerate kinase OS=Leishmania mexicana (strain MHOM/GT/2001/U1103) OX=929439 GN=LMXM_20_0100 PE=3 SV=1;sp|Q27684|PGKB_LEIME Phosphoglycerate kinase, cytosolic OS=Leishmania mexicana OX=5665 GN=PGKB PE=3 SV=1
NaN	18.2846	18.1558	NaN	NaN	21.531	2	2	2	13.7	13.7	13.7	15.006	65.328	8011800	54	2	2	2	2	2	2	2	2	2	2	2	2	E9AUS1;E9AUS0	E9AUS1;E9AUS0	tr|E9AUS1|E9AUS1_LEIMU Putative calpain-like cysteine peptidase OS=Leishmania mexicana (strain MHOM/GT/2001/U1103) OX=929439 GN=LMXM_20_1310 PE=4 SV=1;tr|E9AUS0|E9AUS0_LEIMU Putative calpain-like cysteine peptidase OS=Leishmania mexicana (strain MHOM/GT/20
18.0357	NaN	18.661	NaN	17.5785	NaN	2	2	2	6.7	6.7	6.7	26.688	2.3642	1298900	7	2	1	2	1	2	1	2	1	2	1	2	1	E9AV59	E9AV59	tr|E9AV59|E9AV59_LEIMU Xanthine phosphoribosyltransferase OS=Leishmania mexicana (strain MHOM/GT/2001/U1103) OX=929439 GN=LMXM_21_0850 PE=4 SV=1
16.822	NaN	16.5296	NaN	NaN	16.5757	2	2	2	6	6	6	48.443	24.312	1005600	5	2	1	2	2	2	2	2	1	2	2	2	2	E9AVH2	E9AVH2	tr|E9AVH2|E9AVH2_LEIMU Centromere/microtubule binding protein cbf5,putative OS=Leishmania mexicana (strain MHOM/GT/2001/U1103) OX=929439 GN=LMXM_21_1760 PE=4 SV=1
NaN	17.4041	17.1107	NaN	NaN	20.029	2	2	2	24.1	24.1	24.1	12.431	71.1	1499800	5	1	1	1	1	1	2	1	1	1	1	1	2	E9AW37	E9AW37	tr|E9AW37|E9AW37_LEIMU V-type proton ATPase subunit G OS=Leishmania mexicana (strain MHOM/GT/2001/U1103) OX=929439 GN=LMXM_23_0340 PE=3 SV=1
19.8549	19.2358	19.4912	NaN	22.5826	NaN	2	2	2	56.5	56.5	56.5	7.1422	59.871	7493200	9	2	2	2	1	1	1	2	2	2	1	1	1	E9AWB5;Q9U1F9;E9AWB7	E9AWB5;Q9U1F9;E9AWB7	tr|E9AWB5|E9AWB5_LEIMU Hydrophilic acylated surface protein a OS=Leishmania mexicana (strain MHOM/GT/2001/U1103) OX=929439 GN=LMXM_23_1040 PE=4 SV=1;tr|Q9U1F9|Q9U1F9_LEIME Hydrophilic acylated surface protein B OS=Leishmania mexicana OX=5665 PE=2 SV=1;tr|E
17.0123	17.0223	NaN	NaN	NaN	17.4305	2	2	2	22.4	22.4	22.4	12.372	294.49	1430800	11	2	2	1	1	1	1	2	2	1	1	1	1	E9AWW3	E9AWW3	tr|E9AWW3|E9AWW3_LEIMU Putative translation factor sui1 OS=Leishmania mexicana (strain MHOM/GT/2001/U1103) OX=929439 GN=LMXM_24_1210 PE=4 SV=1
17.6945	16.9083	NaN	20.0958	19.5814	NaN	2	2	2	17.9	17.9	17.9	11.554	37.59	2192600	14	2	2	2	2	2	2	2	2	2	2	2	2	E9AX25	E9AX25	tr|E9AX25|E9AX25_LEIMU Uncharacterized protein OS=Leishmania mexicana (strain MHOM/GT/2001/U1103) OX=929439 GN=LMXM_24_1800 PE=4 SV=1
NaN	15.724	15.6535	NaN	NaN	12.8147	2	2	2	14.8	14.8	14.8	16.673	38.655	142800	7	1	1	1	0	2	2	1	1	1	0	2	2	E9AY66;Q86LI2	E9AY66;Q86LI2	tr|E9AY66|E9AY66_LEIMU Putative 40S ribosomal protein S16 OS=Leishmania mexicana (strain MHOM/GT/2001/U1103) OX=929439 GN=LMXM_26_0880 PE=3 SV=1;tr|Q86LI2|Q86LI2_LEIEN Ribosomal protein S16 OS=Leishmania enriettii OX=5663 GN=Rps16 PE=2 SV=1
17.3685	17.2192	NaN	14.9664	NaN	NaN	2	2	2	4.4	4.4	4.4	50.752	70.121	494020	6	2	2	1	1	1	0	2	2	1	1	1	0	E9AZ73	E9AZ73	tr|E9AZ73|E9AZ73_LEIMU Putative eukaryotic translation release factor OS=Leishmania mexicana (strain MHOM/GT/2001/U1103) OX=929439 GN=LMXM_27_1710 PE=4 SV=1
16.9256	16.8183	16.5673	17.8267	NaN	NaN	2	2	2	7.6	7.6	7.6	34.387	115.31	591120	10	2	2	2	2	1	0	2	2	2	2	1	0	E9AZN0	E9AZN0	tr|E9AZN0|E9AZN0_LEIMU Serine/threonine-protein phosphatase OS=Leishmania mexicana (strain MHOM/GT/2001/U1103) OX=929439 GN=LMXM_28_0690 PE=3 SV=1
15.5328	15.5996	15.7299	NaN	NaN	16.5696	2	2	2	2.1	2.1	2.1	116.67	2.8207	332240	5	2	2	2	1	1	1	2	2	2	1	1	1	E9B0K3	E9B0K3	tr|E9B0K3|E9B0K3_LEIMU Uncharacterized protein OS=Leishmania mexicana (strain MHOM/GT/2001/U1103) OX=929439 GN=LMXM_29_0760 PE=4 SV=1
16.6898	16.491	NaN	NaN	NaN	16.1629	2	2	2	27	27	27	13.065	56.216	805140	9	2	2	1	2	1	2	2	2	1	2	1	2	E9B159	E9B159	tr|E9B159|E9B159_LEIMU Uncharacterized protein OS=Leishmania mexicana (strain MHOM/GT/2001/U1103) OX=929439 GN=LMXM_29_2850 PE=4 SV=1
15.8076	17.1011	16.9909	NaN	18.278	NaN	2	2	2	12.9	12.9	12.9	20.129	12.549	1185800	16	2	2	2	1	1	1	2	2	2	1	1	1	E9B278	E9B278	tr|E9B278|E9B278_LEIMU Putative ADP-ribosylation factor OS=Leishmania mexicana (strain MHOM/GT/2001/U1103) OX=929439 GN=LMXM_30_2790 PE=3 SV=1
20.0593	19.993	19.8298	NaN	NaN	15.5355	2	2	2	10.8	10.8	10.8	21.722	31.607	13715000	21	2	2	2	1	2	1	2	2	2	1	2	1	E9B2V9;E9B2W0	E9B2V9;E9B2W0	tr|E9B2V9|E9B2V9_LEIMU Superoxide dismutase OS=Leishmania mexicana (strain MHOM/GT/2001/U1103) OX=929439 GN=LMXM_31_1820 PE=3 SV=1;tr|E9B2W0|E9B2W0_LEIMU Superoxide dismutase OS=Leishmania mexicana (strain MHOM/GT/2001/U1103) OX=929439 GN=LMXM_31_1830 PE=3
19.9501	19.6588	19.6616	23.5523	21.1227	18.6092	2	2	2	20.8	20.8	20.8	14.22	158.93	16635000	18	2	2	2	2	2	2	2	2	2	2	2	2	E9B3P3	E9B3P3	tr|E9B3P3|E9B3P3_LEIMU Uncharacterized protein OS=Leishmania mexicana (strain MHOM/GT/2001/U1103) OX=929439 GN=LMXM_32_0610 PE=4 SV=1
NaN	16.6208	16.5336	NaN	NaN	17.8542	2	2	2	10.9	10.9	10.9	22.526	40.968	585970	14	2	2	2	1	0	2	2	2	2	1	0	2	E9B454	E9B454	tr|E9B454|E9B454_LEIMU Uncharacterized protein OS=Leishmania mexicana (strain MHOM/GT/2001/U1103) OX=929439 GN=LMXM_32_2160 PE=4 SV=1
16.1013	16.4595	NaN	NaN	NaN	15.1325	2	2	2	8.2	8.2	8.2	35.751	7.0593	205580	5	2	2	1	1	0	1	2	2	1	1	0	1	E9B489	E9B489	tr|E9B489|E9B489_LEIMU Uncharacterized protein OS=Leishmania mexicana (strain MHOM/GT/2001/U1103) OX=929439 GN=LMXM_32_2500 PE=4 SV=1
17.4493	17.4017	NaN	NaN	16.7998	NaN	2	2	2	15.8	15.8	15.8	17.371	40.32	1028500	8	2	2	2	1	2	1	2	2	2	1	2	1	E9B4C0	E9B4C0	tr|E9B4C0|E9B4C0_LEIMU Uncharacterized protein OS=Leishmania mexicana (strain MHOM/GT/2001/U1103) OX=929439 GN=LMXM_32_2800 PE=4 SV=1
NaN	16.9488	17.0109	15.3012	NaN	NaN	2	2	2	10.6	10.6	10.6	14.654	3.0481	438000	5	1	2	2	1	0	0	1	2	2	1	0	0	E9B4G3	E9B4G3	tr|E9B4G3|E9B4G3_LEIMU H1 histone-like protein OS=Leishmania mexicana (strain MHOM/GT/2001/U1103) OX=929439 GN=LMXM_32_3240 PE=4 SV=1
19.6585	19.8773	19.8735	21.2248	21.9179	NaN	7	7	2	35.2	35.2	11	28.791	134	9432400	45	5	7	5	6	5	4	1	2	1	2	2	2	E9B5P0	E9B5P0	tr|E9B5P0|E9B5P0_LEIMU Pyruvate kinase (Fragment) OS=Leishmania mexicana (strain MHOM/GT/2001/U1103) OX=929439 GN=LMXM_34_0020 PE=3 SV=1
17.5904	16.4481	NaN	16.6324	NaN	NaN	2	2	2	6.2	6.2	6.2	32.327	2.439	540560	5	2	2	2	1	0	1	2	2	2	1	0	1	E9B5P5	E9B5P5	tr|E9B5P5|E9B5P5_LEIMU Putative prohibitin OS=Leishmania mexicana (strain MHOM/GT/2001/U1103) OX=929439 GN=LMXM_34_0070 PE=4 SV=1
19.3809	19.8523	19.7965	NaN	NaN	22.7182	2	2	2	5.2	5.2	5.2	36.081	77.248	12914000	8	2	2	2	1	1	2	2	2	2	1	1	2	Q6TUJ5;O96394;E9B627	Q6TUJ5;O96394;E9B627	tr|Q6TUJ5|Q6TUJ5_LEIME Arginase OS=Leishmania mexicana OX=5665 GN=ARG PE=1 SV=1;tr|O96394|O96394_LEIAM Arginase OS=Leishmania amazonensis OX=5659 PE=3 SV=1;tr|E9B627|E9B627_LEIMU Arginase OS=Leishmania mexicana (strain MHOM/GT/2001/U1103) OX=929439 GN=LMXM
NaN	17.1022	16.5826	NaN	NaN	19.0136	2	2	2	5.1	5.1	5.1	58.182	70.804	861990	10	1	2	1	0	0	2	1	2	1	0	0	2	E9B6W8	E9B6W8	tr|E9B6W8|E9B6W8_LEIMU Uncharacterized protein OS=Leishmania mexicana (strain MHOM/GT/2001/U1103) OX=929439 GN=LMXM_34_4380 PE=4 SV=1
16.2173	NaN	15.6282	15.0818	NaN	NaN	2	2	2	8.8	8.8	8.8	27.265	111.51	244780	11	2	2	2	1	0	1	2	2	2	1	0	1	E9B713	E9B713	tr|E9B713|E9B713_LEIMU Proteasome subunit alpha type OS=Leishmania mexicana (strain MHOM/GT/2001/U1103) OX=929439 GN=LMXM_34_4850 PE=3 SV=1
DMSO	DMSO	DMSO	Tan	Tan	Tan
